# Supplementary material for: rac-[3-Hydroxy-6,9-dimethyl-6-(4-methylpent-3-en-1-yl)-6a,7,8,9,10,10a-hexahydro-6H-1,9-epoxybenzo[c]chromen-4-yl](phenyl)methanone
Source: Acta Crystallogr Sect E Struct Rep Online. 2012 Mar 17;68(Pt 4):o1091–2. doi: 10.1107/S1600536812010756 (PMC3344045; doi:10.1107/S1600536812010756)
Supplement: Supplementary file 2 [file e-68-o1091-Isup2.hkl]

data_I
#  1188_CH2G in P-1                        
_audit_creation_date        "11-10-02"
_audit_creation_method      CRYSTALS 

_cell_length_a                    6.2022(4)
_cell_angle_alpha                 98.410(5)
_cell_length_b                    7.5220(4)
_cell_angle_beta                  94.425(5)
_cell_length_c                    24.7673(15)
_cell_angle_gamma                 94.200(5)

# NOTE FO on scale of Fc,      0.12385
# Status flags: 
#    o - used in refinement 
#    < - excluded by I/sigmaI cutoff 
#    l - excluded at low resolution  
#    h - excluded at high resolution  
#    x - excluded for another reason  

loop_
_refln_index_h
_refln_index_k
_refln_index_l
_refln_F_squared_meas
_refln_F_squared_calc
_refln_F_squared_sigma
_refln_observed_status
_refln_refinement_weight
   1   0   0       18.96        0.00        0.98 l   0.0000E+00
   2   0   0      520.15      539.67        5.65 o   0.9115E-03
   3   0   0        1.55        0.32        1.76 o   0.2891E+00
   4   0   0        6.72        7.56        2.33 o   0.1093E+00
   5   0   0       69.54       74.67        4.85 o   0.1343E-01
   6   0   0       18.15       17.88        4.55 o   0.3287E-01
   7   0   0      141.00      123.15        6.46 o   0.6563E-02
  -7   1   0       15.78       15.09        2.61 o   0.6650E-01
  -6   1   0      115.15      123.45        6.29 o   0.7138E-02
  -5   1   0      168.96      166.84       10.66 o   0.3632E-02
  -4   1   0       -5.59        0.80        2.68 o   0.1192E+00
  -3   1   0      118.72      111.28        4.35 o   0.8965E-02
  -2   1   0       98.62      101.26        3.87 o   0.1077E-01
  -1   1   0    15316.85    16624.13       41.80 o   0.1335E-05
   0   1   0     1402.24        0.00        6.09 l   0.0000E+00
   1   1   0      156.42      162.54        1.90 o   0.6438E-02
   2   1   0        1.83        0.05        0.73 o   0.1181E+01
   3   1   0        3.80        1.46        1.82 o   0.2259E+00
   4   1   0       29.55       29.04        2.76 o   0.4099E-01
   5   1   0       -2.11        5.57        2.28 o   0.1341E+00
   6   1   0       64.25       62.79        9.37 o   0.7674E-02
   7   1   0       31.76       28.32        4.33 o   0.2800E-01
  -7   2   0      114.20      110.97        6.06 o   0.7854E-02
  -6   2   0       20.20       23.89        3.65 o   0.3856E-01
  -5   2   0       41.98       43.36        4.64 o   0.2090E-01
  -4   2   0      100.31      104.77        7.77 o   0.7075E-02
  -3   2   0      750.41      661.25        9.51 o   0.5627E-03
  -2   2   0       49.21       40.30        2.47 o   0.3062E-01
  -1   2   0     9264.74     9154.50       22.00 o   0.4108E-05
   0   2   0     3043.53     3004.62       10.48 o   0.3664E-04
   1   2   0     2563.20     2459.10       15.79 o   0.5255E-04
   2   2   0      209.39      181.46        3.84 o   0.4733E-02
   3   2   0       30.99       28.14        4.04 o   0.3030E-01
   4   2   0      228.20      260.30       11.36 o   0.2338E-02
   5   2   0       43.32       42.28        3.58 o   0.2566E-01
   6   2   0      162.52      164.22       13.90 o   0.2864E-02
   7   2   0       -6.29        0.67        4.03 o   0.5701E-01
  -7   3   0       33.30       31.52        4.10 o   0.2816E-01
  -6   3   0       76.43       71.27        5.22 o   0.1278E-01
  -5   3   0       10.11       12.59        2.64 o   0.7612E-01
  -4   3   0       -1.62        0.00        3.10 o   0.1013E+00
  -3   3   0      985.89      927.26       13.81 o   0.3138E-03
  -2   3   0      709.95      630.90        8.42 o   0.6196E-03
  -1   3   0      873.19      776.80        6.65 o   0.4369E-03
   0   3   0      106.99      113.24        2.69 o   0.1033E-01
   1   3   0       31.76       26.39        2.87 o   0.4101E-01
   2   3   0       10.83       15.12        1.74 o   0.9696E-01
   3   3   0       23.76       28.29        3.92 o   0.3268E-01
   4   3   0        6.03        6.62        2.25 o   0.1201E+00
   5   3   0       15.83       22.42        3.47 o   0.4324E-01
   6   3   0       38.92       21.22        6.82 o   0.1614E-01
  -7   4   0        7.05        7.70        2.06 o   0.1233E+00
  -6   4   0       28.63       27.81        3.70 o   0.3359E-01
  -5   4   0       12.39       16.51        2.08 o   0.8036E-01
  -4   4   0      181.80      190.89       10.85 o   0.3226E-02
  -3   4   0       -3.47        0.91        3.14 o   0.9294E-01
  -2   4   0      362.46      340.51        7.73 o   0.1747E-02
  -1   4   0      387.01      350.93        7.60 o   0.1644E-02
   0   4   0      340.36      328.56        6.79 o   0.1915E-02
   1   4   0       95.91       89.81        3.56 o   0.1224E-01
   2   4   0      101.53       93.84        4.99 o   0.1014E-01
   3   4   0      149.50      128.74        7.39 o   0.5770E-02
   4   4   0       -3.84        3.25        2.62 o   0.1164E+00
   5   4   0        1.68        1.14        3.93 o   0.4640E-01
   6   4   0       29.03       27.88        5.92 o   0.1952E-01
  -6   5   0       51.99       57.81        3.67 o   0.2007E-01
  -5   5   0       48.77       59.03        4.22 o   0.1856E-01
  -4   5   0      166.00      170.14        5.70 o   0.5102E-02
  -3   5   0      524.15      535.84       18.03 o   0.7217E-03
  -2   5   0       30.41       37.17        4.05 o   0.2700E-01
  -1   5   0     1396.72     1321.00       18.05 o   0.1638E-03
   0   5   0      317.70      321.08        7.90 o   0.1966E-02
   1   5   0      342.35      332.77        8.26 o   0.1811E-02
   2   5   0       40.55       32.68        3.50 o   0.3013E-01
   3   5   0       -1.63        0.53        1.93 o   0.2392E+00
   4   5   0        8.46        6.67        3.02 o   0.7782E-01
   5   5   0        1.59        1.99        3.24 o   0.7221E-01
  -6   6   0       63.91       47.71        4.73 o   0.1769E-01
  -5   6   0       11.24        9.25        2.44 o   0.8984E-01
  -4   6   0      236.68      231.94        7.19 o   0.3119E-02
  -3   6   0       19.39       20.84        3.03 o   0.4903E-01
  -2   6   0      207.64      219.57        7.11 o   0.3472E-02
  -1   6   0        0.86        2.81        1.14 o   0.6425E-01
   0   6   0      594.76      603.60       11.75 o   0.6885E-03
   1   6   0      300.70      320.59       10.98 o   0.1807E-02
   2   6   0      -15.08        0.11        4.99 o   0.3636E-01
   3   6   0       39.54       36.09        6.03 o   0.1706E-01
   4   6   0       26.29       17.54        4.53 o   0.3150E-01
  -5   7   0       72.61       63.55        3.60 o   0.1717E-01
  -4   7   0       25.00       36.95        2.73 o   0.3736E-01
  -3   7   0       99.40       83.79        5.53 o   0.1033E-01
  -2   7   0       25.46       34.25        5.56 o   0.2039E-01
  -1   7   0      181.35      198.19        9.03 o   0.3558E-02
   0   7   0       29.07       29.76        3.46 o   0.3453E-01
   1   7   0        4.73        2.56        5.34 o   0.3312E-01
   2   7   0        0.32        0.24        4.94 o   0.4204E-03
   3   7   0        1.66        4.77        4.47 o   0.1693E-01
   4   7   0        9.86       12.46        4.11 o   0.4355E-01
  -4   8   0       89.17       88.99        4.37 o   0.1172E-01
  -3   8   0       -0.01        0.88       15.85 o   0.3960E-05
  -2   8   0        6.96        6.27        3.14 o   0.7607E-01
  -1   8   0       19.05       17.40        4.06 o   0.3818E-01
   0   8   0      143.98      149.42        8.85 o   0.4705E-02
   1   8   0        1.94        0.03        2.85 o   0.1183E+00
   2   8   0       80.36       77.03        6.53 o   0.1016E-01
   3   8   0        0.26        1.13        3.30 o   0.2114E-02
  -1   9   0       67.43       60.02        6.52 o   0.1185E-01
   0   9   0       76.76       66.35        5.04 o   0.1359E-01
   0  -9   1       24.77       23.86        3.47 o   0.3903E-01
   1  -9   1       -0.28        3.94        3.30 o   0.2092E-02
   2  -9   1        2.56        5.99        2.53 o   0.1132E+00
  -3  -8   1       14.44       14.22        2.85 o   0.6343E-01
  -2  -8   1       11.69       11.61        3.65 o   0.5139E-01
  -1  -8   1       87.19       84.23        7.29 o   0.8647E-02
   0  -8   1        9.03       15.78        3.69 o   0.4813E-01
   1  -8   1      118.01      134.81        8.35 o   0.5542E-02
   2  -8   1       63.93       60.79        6.37 o   0.1223E-01
   3  -8   1       -2.80        1.23        2.24 o   0.1693E+00
   4  -8   1       26.54       25.14        2.90 o   0.4378E-01
  -4  -7   1       32.29       18.11        5.15 o   0.2550E-01
  -3  -7   1       62.14       67.79        8.75 o   0.8251E-02
  -2  -7   1       24.07       29.64        7.62 o   0.1352E-01
  -1  -7   1       16.66        9.17        5.45 o   0.2793E-01
   0  -7   1        7.56        0.40        3.61 o   0.6942E-01
   1  -7   1      115.63      125.95        7.38 o   0.6361E-02
   2  -7   1       12.48       14.19        4.58 o   0.3544E-01
   3  -7   1      217.65      209.61        8.04 o   0.3373E-02
   4  -7   1      165.58      165.72        6.56 o   0.4947E-02
   5  -7   1       33.57       30.60        3.12 o   0.3557E-01
  -5  -6   1       26.42       26.39        5.38 o   0.2278E-01
  -4  -6   1       19.75       14.53        3.96 o   0.4093E-01
  -3  -6   1       42.66       59.53        6.34 o   0.1334E-01
  -2  -6   1        4.60        4.86        2.74 o   0.1006E+00
  -1  -6   1       -3.78        0.52        2.83 o   0.1139E+00
   0  -6   1     1151.97     1095.16       16.06 o   0.2321E-03
   1  -6   1       10.61       12.07        2.44 o   0.8294E-01
   2  -6   1      153.48      160.15        5.80 o   0.5499E-02
   3  -6   1       -0.44        0.50        1.75 o   0.2644E-01
   4  -6   1      200.35      191.60        6.67 o   0.4049E-02
   5  -6   1       22.67       16.45        2.72 o   0.5727E-01
   6  -6   1       58.16       52.05        4.53 o   0.1804E-01
  -5  -5   1       56.85       65.09        9.93 o   0.7126E-02
  -4  -5   1      214.78      233.50        9.69 o   0.2844E-02
  -3  -5   1       40.70       37.99        3.63 o   0.2731E-01
  -2  -5   1       54.43       50.74        3.39 o   0.2239E-01
  -1  -5   1      164.11      146.41        6.55 o   0.5454E-02
   0  -5   1       39.86       30.44        3.14 o   0.3382E-01
   1  -5   1       33.76       32.88        3.13 o   0.3424E-01
   2  -5   1       54.93       56.68        5.83 o   0.1419E-01
   3  -5   1        6.03        8.13        3.43 o   0.6406E-01
   4  -5   1       -0.70        1.17        1.24 o   0.1024E+00
   5  -5   1        2.04        3.08        2.36 o   0.1447E+00
   6  -5   1        0.07        1.70        4.15 o   0.8414E-03
  -6  -4   1       15.12       12.55        4.97 o   0.3147E-01
  -5  -4   1       50.80       41.84        7.12 o   0.1276E-01
  -4  -4   1        0.10        1.83        3.22 o   0.2314E-02
  -3  -4   1       12.08       16.86        2.84 o   0.6164E-01
  -2  -4   1       35.06       32.78        3.44 o   0.3170E-01
  -1  -4   1     1076.20      909.38       10.08 o   0.3121E-03
   0  -4   1       85.53       64.94        3.37 o   0.1632E-01
   1  -4   1      845.83      824.18       10.93 o   0.4034E-03
   2  -4   1      707.41      679.99        9.76 o   0.5635E-03
   3  -4   1      355.45      343.49        9.39 o   0.1667E-02
   4  -4   1      110.83       98.77        8.62 o   0.6465E-02
   5  -4   1      100.99       99.48        4.75 o   0.1000E-01
   6  -4   1       26.27       27.40        3.80 o   0.3353E-01
   7  -4   1       18.87       14.06        2.89 o   0.5963E-01
  -6  -3   1       59.61       75.79        8.96 o   0.7756E-02
  -5  -3   1      134.03      138.59        7.74 o   0.5538E-02
  -4  -3   1      240.76      235.48        9.62 o   0.2714E-02
  -3  -3   1      646.93      595.83       11.80 o   0.6663E-03
  -2  -3   1     1896.59     1644.60       13.57 o   0.1056E-03
  -1  -3   1     2064.28     1975.60       12.04 o   0.8013E-04
   0  -3   1      134.98      132.96        3.19 o   0.7911E-02
   1  -3   1     2414.05     2213.14       12.52 o   0.6270E-04
   2  -3   1      474.91      440.31        7.53 o   0.1169E-02
   3  -3   1       25.29       29.49        2.79 o   0.4193E-01
   4  -3   1       89.71       89.10        7.63 o   0.8025E-02
   5  -3   1       75.24       75.54        4.78 o   0.1315E-01
   6  -3   1        0.58        0.69        1.77 o   0.2543E-01
   7  -3   1        8.20        7.45        2.16 o   0.1161E+00
  -7  -2   1       10.70        9.60        4.40 o   0.4072E-01
  -6  -2   1        0.67        3.35        2.49 o   0.6410E-02
  -5  -2   1        5.23        7.72        2.25 o   0.1162E+00
  -4  -2   1       54.27       47.71        4.85 o   0.1814E-01
  -3  -2   1       32.70       25.01        3.36 o   0.3706E-01
  -2  -2   1     2960.13     2693.05       13.36 o   0.4274E-04
  -1  -2   1      652.80      664.39        7.15 o   0.6217E-03
   0  -2   1      760.91      748.67        5.73 o   0.4993E-03
   1  -2   1      518.45      475.49        5.85 o   0.1051E-02
   2  -2   1        1.83        3.52        1.57 o   0.2522E+00
   3  -2   1       81.82       81.98        3.39 o   0.1412E-01
   4  -2   1       52.33       63.93        6.15 o   0.1290E-01
   5  -2   1       29.71       31.62        4.42 o   0.2665E-01
   6  -2   1       12.64       12.49        3.70 o   0.4927E-01
   7  -2   1        3.32        6.33        2.42 o   0.1171E+00
  -7  -1   1        7.57        4.21        4.79 o   0.3894E-01
  -6  -1   1       -6.36        0.39        3.51 o   0.7393E-01
  -5  -1   1        1.26        0.17        2.47 o   0.1573E+00
  -4  -1   1       87.30       92.68        5.51 o   0.1016E-01
  -3  -1   1       48.40       32.32        3.24 o   0.3026E-01
  -2  -1   1        0.78        0.02        0.59 o   0.8056E+00
  -1  -1   1    13027.88    14385.73       21.69 o   0.1801E-05
   0  -1   1     2843.09        0.00        8.62 l   0.0000E+00
   1  -1   1     7707.64     7922.10       29.25 o   0.5598E-05
   2  -1   1      816.77      770.47        8.59 o   0.4536E-03
   3  -1   1      749.14      738.71        9.25 o   0.4984E-03
   4  -1   1       45.28       50.56        4.15 o   0.2083E-01
   5  -1   1       65.14       67.12        5.51 o   0.1325E-01
   6  -1   1        2.54        0.02        2.76 o   0.1246E+00
   7  -1   1       33.64       38.26        3.88 o   0.2707E-01
  -7   0   1      209.97      197.55        7.99 o   0.3598E-02
  -6   0   1        8.47       12.41        3.23 o   0.6150E-01
  -5   0   1       56.01       61.91        3.72 o   0.1868E-01
  -4   0   1       17.54       22.09        2.49 o   0.5703E-01
  -3   0   1        9.18        6.46        2.06 o   0.1251E+00
  -2   0   1        3.95        5.57        1.16 o   0.2571E+00
  -1   0   1      973.46        0.00        5.50 l   0.0000E+00
   1   0   1     2295.09        0.00        9.29 l   0.0000E+00
   2   0   1      411.81      426.99        4.32 o   0.1372E-02
   3   0   1      137.02      121.89        4.85 o   0.7600E-02
   4   0   1      262.39      264.52        6.92 o   0.2672E-02
   5   0   1        1.59        0.34        2.19 o   0.1937E+00
   6   0   1        6.49        8.64        4.10 o   0.4784E-01
   7   0   1       11.41        9.06        2.85 o   0.7536E-01
  -7   1   1       81.61       72.49        4.65 o   0.1335E-01
  -6   1   1       42.80       45.06        4.69 o   0.2027E-01
  -5   1   1       89.87       90.61        7.84 o   0.7749E-02
  -4   1   1       19.71       23.74        3.06 o   0.4579E-01
  -3   1   1        1.92        2.07        1.87 o   0.2218E+00
  -2   1   1     2257.74     2187.75       13.76 o   0.6634E-04
  -1   1   1      370.02      363.45        6.16 o   0.1680E-02
   0   1   1      525.51        0.00        4.35 l   0.0000E+00
   1   1   1        1.44        0.51        0.67 o   0.1175E+01
   2   1   1      284.43      324.22        3.16 o   0.2292E-02
   3   1   1      742.17      691.69       10.72 o   0.5318E-03
   4   1   1       34.67       26.11        4.05 o   0.3029E-01
   5   1   1       70.61       67.48        4.44 o   0.1500E-01
   6   1   1       37.48       39.24        8.31 o   0.1083E-01
   7   1   1        3.38        0.07        2.33 o   0.1666E+00
  -7   2   1      157.82      136.04        6.98 o   0.5644E-02
  -6   2   1        4.98        3.30        2.95 o   0.9373E-01
  -5   2   1      140.45      140.48        7.91 o   0.5338E-02
  -4   2   1      165.27      164.34        9.47 o   0.4044E-02
  -3   2   1        0.93        0.01        1.02 o   0.2276E+00
  -2   2   1      981.23      935.59       10.33 o   0.3199E-03
  -1   2   1     4082.02     4041.15       13.50 o   0.2059E-04
   0   2   1       94.00      102.86        2.32 o   0.1208E-01
   1   2   1      293.96      313.96        3.55 o   0.2323E-02
   2   2   1       10.47       10.11        1.46 o   0.1337E+00
   3   2   1      407.09      351.69       12.95 o   0.1357E-02
   4   2   1      869.56      822.36       21.31 o   0.3509E-03
   5   2   1      165.31      182.78        6.38 o   0.4625E-02
   6   2   1       63.70       73.97        9.50 o   0.7189E-02
   7   2   1        8.29        4.90        2.60 o   0.1019E+00
  -7   3   1       34.60       31.26        4.05 o   0.2836E-01
  -6   3   1        4.68        5.37        2.38 o   0.1210E+00
  -5   3   1      643.03      635.04       12.61 o   0.6170E-03
  -4   3   1       75.57       71.23        6.99 o   0.1004E-01
  -3   3   1       38.68       42.61        3.30 o   0.2772E-01
  -2   3   1     2223.72     2062.97       14.69 o   0.7194E-04
  -1   3   1       45.64       52.40        1.84 o   0.2847E-01
   0   3   1      544.78      530.80        5.03 o   0.9104E-03
   1   3   1     1338.49     1284.99       11.44 o   0.1798E-03
   2   3   1     1939.93     1761.09       20.21 o   0.9382E-04
   3   3   1      334.29      337.78       12.77 o   0.1541E-02
   4   3   1       20.83       20.40        3.59 o   0.4127E-01
   5   3   1        3.16        9.31        3.95 o   0.5168E-01
   6   3   1      -10.17        0.12        4.95 o   0.3810E-01
  -7   4   1       29.62       28.26        3.32 o   0.3637E-01
  -6   4   1       93.17       99.23        5.92 o   0.9131E-02
  -5   4   1       53.80       57.99        3.75 o   0.1961E-01
  -4   4   1       12.65        9.30        4.08 o   0.4524E-01
  -3   4   1        4.30        0.70        2.70 o   0.1217E+00
  -2   4   1       23.82       18.83        2.59 o   0.5565E-01
  -1   4   1       82.47       77.60        3.88 o   0.1393E-01
   0   4   1      385.27      353.76        8.14 o   0.1613E-02
   1   4   1      124.13      124.11        4.41 o   0.8059E-02
   2   4   1       -2.84        0.73        2.16 o   0.1863E+00
   3   4   1      410.94      388.92       11.80 o   0.1286E-02
   4   4   1      121.68      137.22        7.34 o   0.5947E-02
   5   4   1      181.97      232.49       11.24 o   0.2750E-02
   6   4   1       13.91       15.73        4.29 o   0.3773E-01
  -6   5   1       -2.13        0.99        1.92 o   0.2294E+00
  -5   5   1       -1.56        4.28        2.51 o   0.1252E+00
  -4   5   1       60.90       67.88        3.56 o   0.1752E-01
  -3   5   1       22.37       21.45        4.93 o   0.2752E-01
  -2   5   1        7.05        5.81        2.40 o   0.1122E+00
  -1   5   1      267.29      270.30        8.34 o   0.2457E-02
   0   5   1      707.78      682.54       11.64 o   0.5485E-03
   1   5   1        2.44        1.14        1.61 o   0.2956E+00
   2   5   1      117.53      118.84        6.54 o   0.7111E-02
   3   5   1      210.00      217.58        7.25 o   0.3460E-02
   4   5   1       65.17       84.68        5.44 o   0.1172E-01
   5   5   1       23.32       28.51        6.19 o   0.1870E-01
  -6   6   1       13.72       11.59        2.74 o   0.7143E-01
  -5   6   1       -2.63        0.35        2.63 o   0.1335E+00
  -4   6   1       32.96       34.81        3.27 o   0.3240E-01
  -3   6   1       62.62       60.04        4.19 o   0.1722E-01
  -2   6   1       51.10       52.01        3.28 o   0.2285E-01
  -1   6   1        4.23        6.42        3.30 o   0.7241E-01
   0   6   1       50.26       58.27        3.80 o   0.1979E-01
   1   6   1      143.95      132.34        7.78 o   0.5558E-02
   2   6   1       72.23       76.91        5.37 o   0.1219E-01
   3   6   1        2.01       11.89        4.52 o   0.8019E-02
   4   6   1        0.06        1.90        6.16 o   0.1732E-03
  -5   7   1       21.61       17.21        2.48 o   0.6123E-01
  -4   7   1        3.49        2.38        2.12 o   0.1699E+00
  -3   7   1       59.64       55.39        4.17 o   0.1836E-01
  -2   7   1        3.46        1.43        3.28 o   0.8454E-01
  -1   7   1       63.07       69.13        5.73 o   0.1273E-01
   0   7   1      163.59      171.65        6.44 o   0.4870E-02
   1   7   1        3.53        2.69        5.60 o   0.3044E-01
   2   7   1       -0.27        2.60        2.97 o   0.3223E-02
   3   7   1       -1.59        0.92        5.03 o   0.1577E-01
   4   7   1       20.43       15.56        4.55 o   0.3335E-01
  -4   8   1        0.22        0.63        2.11 o   0.1249E-01
  -3   8   1       -0.85        2.09        1.18 o   0.8136E-01
  -2   8   1        3.52        2.60        3.41 o   0.7629E-01
  -1   8   1        9.94        8.12        3.71 o   0.5477E-01
   0   8   1       36.27       34.87        5.40 o   0.1998E-01
   1   8   1      123.63      111.59        6.57 o   0.7255E-02
   2   8   1       -3.96        3.81        3.80 o   0.6113E-01
  -1   9   1      106.16      101.85        8.16 o   0.6780E-02
   0   9   1       22.30       23.30        4.25 o   0.3236E-01
   0  -9   2       -1.20        1.75        2.58 o   0.9692E-01
   1  -9   2       16.66       16.20        4.87 o   0.3073E-01
  -3  -8   2        6.16        9.33        2.61 o   0.9020E-01
  -2  -8   2       20.28       17.52        4.05 o   0.3780E-01
  -1  -8   2      191.47      171.38       10.21 o   0.3552E-02
   0  -8   2       -0.34        5.86        2.74 o   0.4410E-02
   1  -8   2        1.99        0.65        3.52 o   0.7735E-01
   2  -8   2       20.69       14.91        4.33 o   0.3598E-01
   3  -8   2       42.38       50.22        3.60 o   0.2336E-01
   4  -8   2       33.61       35.57        3.01 o   0.3369E-01
  -4  -7   2        0.64        6.94        2.32 o   0.6587E-02
  -3  -7   2      128.29      129.89       12.27 o   0.3825E-02
  -2  -7   2      153.07      141.44       13.90 o   0.3083E-02
  -1  -7   2      152.27      154.12        9.78 o   0.4207E-02
   0  -7   2        3.62        2.06        2.86 o   0.1057E+00
   1  -7   2       -2.44        2.52        3.39 o   0.7847E-01
   2  -7   2       69.74       77.00        7.26 o   0.9507E-02
   3  -7   2       51.92       45.22        4.29 o   0.2079E-01
   4  -7   2       -1.00        0.01        1.91 o   0.2630E+00
   5  -7   2       11.29       12.78        2.97 o   0.6530E-01
  -5  -6   2        8.92        0.73        2.65 o   0.1144E+00
  -4  -6   2      129.87      130.98        8.58 o   0.5371E-02
  -3  -6   2      254.47      294.78       12.72 o   0.1909E-02
  -2  -6   2        0.76        1.11        1.84 o   0.2174E-01
  -1  -6   2       11.94       16.09        3.24 o   0.5440E-01
   0  -6   2      155.49      169.00        6.12 o   0.5133E-02
   1  -6   2      242.35      242.04       10.00 o   0.2598E-02
   2  -6   2      179.49      183.62        5.72 o   0.4625E-02
   3  -6   2        8.34       13.64        2.93 o   0.6746E-01
   4  -6   2       23.79       27.56        2.94 o   0.4246E-01
   5  -6   2       15.68       14.35        2.63 o   0.6736E-01
   6  -6   2        3.25        4.02        2.52 o   0.1214E+00
  -6  -5   2        3.14        0.00        2.65 o   0.1324E+00
  -5  -5   2       20.47       17.95        4.08 o   0.3716E-01
  -4  -5   2      181.04      227.35       10.73 o   0.2889E-02
  -3  -5   2       64.29       59.64        4.13 o   0.1732E-01
  -2  -5   2      205.69      201.91        6.04 o   0.3951E-02
  -1  -5   2      544.40      535.01       10.09 o   0.8447E-03
   0  -5   2       20.51       28.44        2.67 o   0.4611E-01
   1  -5   2       12.14        6.05        2.33 o   0.1041E+00
   2  -5   2        7.51        0.55        3.41 o   0.7646E-01
   3  -5   2        3.73        3.79        3.16 o   0.8430E-01
   4  -5   2        3.60        7.09        2.49 o   0.1083E+00
   5  -5   2      151.85      153.71        9.91 o   0.4171E-02
   6  -5   2        3.25        0.63        2.35 o   0.1600E+00
  -6  -4   2       70.11       64.12        7.98 o   0.9211E-02
  -5  -4   2        5.98        9.47        5.15 o   0.3247E-01
  -4  -4   2      748.44      799.29       12.05 o   0.4429E-03
  -3  -4   2      148.69      152.90        6.33 o   0.5573E-02
  -2  -4   2        4.27        3.50        1.82 o   0.1918E+00
  -1  -4   2     3457.02     3156.80       17.77 o   0.3139E-04
   0  -4   2      447.90      436.04        7.04 o   0.1231E-02
   1  -4   2        4.04        4.92        1.69 o   0.1931E+00
   2  -4   2       57.30       65.78        3.51 o   0.1836E-01
   3  -4   2      479.29      454.85       10.83 o   0.1052E-02
   4  -4   2       86.75       75.80        6.21 o   0.1047E-01
   5  -4   2       22.79       25.38        3.03 o   0.4363E-01
   6  -4   2      144.12      131.90        7.52 o   0.5693E-02
   7  -4   2        4.65        1.64        1.79 o   0.2211E+00
  -6  -3   2      228.27      217.09       16.17 o   0.1969E-02
  -5  -3   2      111.50      127.60        6.23 o   0.7083E-02
  -4  -3   2       -3.08        1.14        3.22 o   0.8867E-01
  -3  -3   2      100.48       89.13        4.02 o   0.1159E-01
  -2  -3   2     2589.17     2227.24       15.96 o   0.5892E-04
  -1  -3   2      431.53      415.14        5.76 o   0.1352E-02
   0  -3   2      754.25      746.77        6.29 o   0.5017E-03
   1  -3   2      286.93      276.95        4.28 o   0.2647E-02
   2  -3   2      278.14      266.59        5.93 o   0.2669E-02
   3  -3   2       77.51       86.65        3.80 o   0.1328E-01
   4  -3   2       24.63       23.55        4.79 o   0.2750E-01
   5  -3   2       77.75       85.08        4.72 o   0.1216E-01
   6  -3   2       -1.65        0.03        2.66 o   0.1359E+00
   7  -3   2       10.07       12.02        2.72 o   0.7495E-01
  -7  -2   2        0.84        0.38        2.16 o   0.1137E-01
  -6  -2   2       -4.68        0.01        5.53 o   0.3189E-01
  -5  -2   2      224.12      254.19        6.81 o   0.2985E-02
  -4  -2   2       -0.51        0.61        2.04 o   0.1445E-01
  -3  -2   2      356.69      320.24        9.47 o   0.1769E-02
  -2  -2   2      704.11      653.14        7.01 o   0.6076E-03
  -1  -2   2      505.31      505.59        5.21 o   0.1003E-02
   0  -2   2    14526.62    15184.34       34.15 o   0.1561E-05
   1  -2   2      235.52      222.90        4.56 o   0.3593E-02
   2  -2   2      970.31      912.50       10.12 o   0.3320E-03
   3  -2   2       18.82       23.12        2.35 o   0.5707E-01
   4  -2   2       22.63       26.66        4.45 o   0.2933E-01
   5  -2   2       -4.15        0.60        2.58 o   0.1323E+00
   6  -2   2        1.47        2.16        2.48 o   0.1406E+00
   7  -2   2        5.09        8.00        2.17 o   0.1205E+00
  -7  -1   2       99.60       86.95        9.91 o   0.6006E-02
  -6  -1   2       -0.21        0.61        3.49 o   0.1687E-02
  -5  -1   2      207.01      226.88        9.21 o   0.3027E-02
  -4  -1   2      133.21      140.40        6.63 o   0.6035E-02
  -3  -1   2      100.52       98.40        4.25 o   0.1057E-01
  -2  -1   2      150.86      160.12        3.76 o   0.6201E-02
  -1  -1   2       10.80       10.25        1.64 o   0.1232E+00
   0  -1   2      190.77        0.00        2.38 l   0.0000E+00
   1  -1   2     7341.99     7491.59       29.40 o   0.6218E-05
   2  -1   2      331.10      331.24        5.72 o   0.1978E-02
   3  -1   2      353.18      316.86        7.49 o   0.1910E-02
   4  -1   2      868.97      803.43       16.07 o   0.3866E-03
   5  -1   2       20.94       24.71        3.61 o   0.3825E-01
   6  -1   2       15.44       16.44        3.47 o   0.4834E-01
   7  -1   2        4.84        4.50        2.55 o   0.1135E+00
  -7   0   2       13.50       12.10        2.79 o   0.6936E-01
  -6   0   2       12.15       15.75        3.06 o   0.5835E-01
  -5   0   2       10.48       12.72        2.12 o   0.9252E-01
  -4   0   2       45.66       44.15        3.56 o   0.2484E-01
  -3   0   2      765.80      656.49       12.15 o   0.5424E-03
  -2   0   2      289.47      312.90        4.93 o   0.2287E-02
  -1   0   2      508.92        0.00        6.19 l   0.0000E+00
   0   0   2     3156.41        0.00        6.55 l   0.0000E+00
   1   0   2     4241.74        0.00       15.73 l   0.0000E+00
   2   0   2        7.58        5.62        1.13 o   0.2237E+00
   3   0   2     1130.47      990.71       13.04 o   0.2690E-03
   4   0   2      408.04      363.03        8.62 o   0.1506E-02
   5   0   2        5.85        8.39        2.27 o   0.1110E+00
   6   0   2       42.67       45.26        5.94 o   0.1594E-01
   7   0   2        3.07        4.49        2.15 o   0.1504E+00
  -7   1   2       53.55       44.41        3.92 o   0.2216E-01
  -6   1   2       81.17       80.94        5.48 o   0.1131E-01
  -5   1   2        9.66       10.60        3.28 o   0.6197E-01
  -4   1   2      465.67      517.63       11.82 o   0.9152E-03
  -3   1   2      403.33      374.98        7.69 o   0.1502E-02
  -2   1   2     1562.75     1537.59       12.11 o   0.1306E-03
  -1   1   2      643.04      621.42        7.88 o   0.6726E-03
   0   1   2     2020.87        0.00       10.64 l   0.0000E+00
   1   1   2     1995.44     2040.36        7.77 o   0.7915E-04
   2   1   2      588.62      585.86        5.13 o   0.7770E-03
   3   1   2     3543.79     3240.76       26.95 o   0.2951E-04
   4   1   2       28.43       17.02        3.90 o   0.3744E-01
   5   1   2       74.78       80.04        4.04 o   0.1385E-01
   6   1   2      270.84      259.88       12.99 o   0.2022E-02
   7   1   2       -1.22        0.27        2.12 o   0.2087E+00
  -7   2   2      161.09      139.88        7.08 o   0.5450E-02
  -6   2   2       10.15        8.52        3.07 o   0.7096E-01
  -5   2   2       12.09        9.07        2.89 o   0.7366E-01
  -4   2   2       16.07       15.93        3.98 o   0.4096E-01
  -3   2   2     1689.53     1572.94       19.07 o   0.1178E-03
  -2   2   2       11.50       13.27        1.76 o   0.1020E+00
  -1   2   2      853.42      862.63        7.45 o   0.3899E-03
   0   2   2       26.81       30.85        1.32 o   0.5341E-01
   1   2   2      617.24      585.09        5.35 o   0.7554E-03
   2   2   2       98.40       80.88        2.81 o   0.1392E-01
   3   2   2      855.22      742.99       18.41 o   0.4094E-03
   4   2   2       27.83       24.54        3.82 o   0.3437E-01
   5   2   2        1.38        0.09        1.67 o   0.3281E+00
   6   2   2       53.65       60.15        8.69 o   0.8803E-02
   7   2   2        4.61        8.75        2.35 o   0.1074E+00
  -7   3   2       93.62       85.28        6.50 o   0.9303E-02
  -6   3   2      128.87      134.20        5.81 o   0.6732E-02
  -5   3   2      165.03      199.96        6.13 o   0.4340E-02
  -4   3   2       26.77       31.44        5.14 o   0.2291E-01
  -3   3   2       -0.30        0.71        2.49 o   0.6472E-02
  -2   3   2     1020.41      971.06       11.24 o   0.2972E-03
  -1   3   2     1170.33     1092.37       10.88 o   0.2381E-03
   0   3   2      472.63      447.00        4.08 o   0.1210E-02
   1   3   2        2.38        3.63        1.63 o   0.2347E+00
   2   3   2     1211.99     1095.96       13.97 o   0.2279E-03
   3   3   2      149.17      154.25        8.77 o   0.4595E-02
   4   3   2      103.28      101.11        8.38 o   0.6681E-02
   5   3   2      593.41      579.49       27.79 o   0.4943E-03
   6   3   2       60.76       58.76        8.44 o   0.9050E-02
  -7   4   2        3.82        4.54        2.16 o   0.1458E+00
  -6   4   2       12.29       11.55        2.63 o   0.7626E-01
  -5   4   2      248.47      268.29        7.41 o   0.2652E-02
  -4   4   2      231.12      222.20        9.77 o   0.2861E-02
  -3   4   2      105.91      119.47        6.36 o   0.7443E-02
  -2   4   2       -0.16        0.08        2.40 o   0.7577E-02
  -1   4   2      275.76      296.67        6.61 o   0.2363E-02
   0   4   2       96.29       87.80        4.48 o   0.1138E-01
   1   4   2        8.42       11.01        1.73 o   0.1205E+00
   2   4   2       60.64       54.26        3.87 o   0.1933E-01
   3   4   2       42.61       39.66        4.06 o   0.2429E-01
   4   4   2      189.70      205.57       11.07 o   0.2990E-02
   5   4   2       80.48       89.19        7.61 o   0.8233E-02
   6   4   2        7.58        4.66        3.60 o   0.6308E-01
  -6   5   2        5.82        1.42        1.64 o   0.2415E+00
  -5   5   2      116.29      133.20        6.19 o   0.6799E-02
  -4   5   2       -0.06        1.98        4.00 o   0.9724E-03
  -3   5   2      646.47      606.07       15.99 o   0.6081E-03
  -2   5   2      141.17      138.19        6.45 o   0.6062E-02
  -1   5   2       38.53       35.85        3.56 o   0.2892E-01
   0   5   2      327.19      314.03        9.12 o   0.1901E-02
   1   5   2       59.72       58.52        4.96 o   0.1576E-01
   2   5   2       92.69       94.18        5.83 o   0.9530E-02
   3   5   2      108.05      105.73        5.29 o   0.8895E-02
   4   5   2       16.93       23.98        3.12 o   0.4613E-01
   5   5   2        3.45        9.88        4.61 o   0.3957E-01
  -6   6   2       16.60       21.17        2.74 o   0.5469E-01
  -5   6   2       35.34       38.88        3.61 o   0.2810E-01
  -4   6   2        7.56        5.00        2.39 o   0.1149E+00
  -3   6   2       42.40       40.68        3.66 o   0.2596E-01
  -2   6   2      170.82      181.26        5.63 o   0.4798E-02
  -1   6   2      384.87      402.58       12.78 o   0.1245E-02
   0   6   2        1.90        0.02        2.55 o   0.1467E+00
   1   6   2       67.34       59.70        5.28 o   0.1440E-01
   2   6   2       62.36       69.55        5.91 o   0.1239E-01
   3   6   2      138.95      123.72        9.17 o   0.5146E-02
   4   6   2       12.75       17.15        3.89 o   0.4243E-01
  -5   7   2       -0.28        4.64        1.74 o   0.1732E-01
  -4   7   2        5.39        5.25        1.95 o   0.1540E+00
  -3   7   2        2.07        0.48        2.72 o   0.1268E+00
  -2   7   2        1.80        1.09        3.27 o   0.8818E-01
  -1   7   2       11.07       12.43        2.56 o   0.7776E-01
   0   7   2        4.88        2.67        2.61 o   0.1170E+00
   1   7   2      164.85      174.58       14.44 o   0.2662E-02
   2   7   2       17.32       11.38        4.65 o   0.3486E-01
   3   7   2       13.62        4.50        5.86 o   0.2617E-01
   4   7   2       18.55       18.70        4.14 o   0.3660E-01
  -4   8   2       31.48       29.44        4.70 o   0.2530E-01
  -3   8   2        5.07       12.86        2.88 o   0.7318E-01
  -2   8   2       19.09       16.35        4.20 o   0.3708E-01
  -1   8   2       27.35       26.05        3.74 o   0.3444E-01
   0   8   2       89.92       94.17        5.87 o   0.9572E-02
   1   8   2        9.74       11.22        2.99 o   0.6864E-01
   2   8   2       91.24       87.78        6.25 o   0.9503E-02
  -1  -9   3       11.46        8.22        3.90 o   0.4996E-01
   0  -9   3       -5.49        0.00        2.80 o   0.1141E+00
   1  -9   3        4.39        0.20        2.16 o   0.1827E+00
  -3  -8   3        8.24        6.33        2.79 o   0.8811E-01
  -2  -8   3       -2.65        0.45        3.03 o   0.1024E+00
  -1  -8   3        0.33        0.07        3.19 o   0.2425E-02
   0  -8   3       60.23       63.24        9.27 o   0.7848E-02
   1  -8   3       42.54       48.41        6.14 o   0.1499E-01
   2  -8   3       11.41       15.44        4.37 o   0.3755E-01
   3  -8   3       83.41       76.60        4.65 o   0.1282E-01
   4  -8   3       43.26       41.03        4.00 o   0.2408E-01
  -4  -7   3        5.79        4.95        3.70 o   0.6127E-01
  -3  -7   3       35.72       41.31        8.03 o   0.1133E-01
  -2  -7   3       11.44       13.10        6.35 o   0.2130E-01
  -1  -7   3      155.42      155.21        9.77 o   0.4167E-02
   0  -7   3        1.39        2.79        3.28 o   0.4449E-01
   1  -7   3      265.26      258.15       10.80 o   0.2292E-02
   2  -7   3       45.21       49.21        4.38 o   0.2032E-01
   3  -7   3      312.60      303.48       11.43 o   0.1829E-02
   4  -7   3       12.96       16.39        2.29 o   0.7456E-01
   5  -7   3       37.42       32.16        3.95 o   0.2809E-01
  -5  -6   3       12.82       12.41        3.01 o   0.6386E-01
  -4  -6   3       18.13       23.46        4.77 o   0.2878E-01
  -3  -6   3       13.30        3.45        6.90 o   0.1959E-01
  -2  -6   3      142.27      152.36        6.15 o   0.5751E-02
  -1  -6   3      149.71      144.04        6.87 o   0.5583E-02
   0  -6   3       20.49       17.53        2.76 o   0.5648E-01
   1  -6   3      102.35      102.09        5.69 o   0.8920E-02
   2  -6   3       39.43       46.38        3.30 o   0.2626E-01
   3  -6   3       23.38       25.94        3.29 o   0.4009E-01
   4  -6   3      107.06      108.64        5.46 o   0.8618E-02
   5  -6   3       13.65       12.35        3.48 o   0.5295E-01
   6  -6   3        2.76        3.00        2.04 o   0.1774E+00
  -6  -5   3      111.49      107.44        8.49 o   0.6283E-02
  -5  -5   3       22.91       20.98        4.57 o   0.3045E-01
  -4  -5   3       36.25       51.99        5.81 o   0.1590E-01
  -3  -5   3       34.51       25.02        3.17 o   0.3825E-01
  -2  -5   3      312.58      289.86        8.10 o   0.2166E-02
  -1  -5   3      290.39      304.16        6.88 o   0.2232E-02
   0  -5   3       47.26       43.02        3.36 o   0.2579E-01
   1  -5   3        6.65        6.50        2.17 o   0.1242E+00
   2  -5   3        6.97        3.00        3.24 o   0.7906E-01
   3  -5   3      846.64      866.84       22.25 o   0.3327E-03
   4  -5   3       40.75       42.76        3.39 o   0.2690E-01
   5  -5   3        2.70        4.66        3.81 o   0.6053E-01
   6  -5   3        4.42        9.86        2.81 o   0.8299E-01
  -6  -4   3        0.83        0.55        1.78 o   0.2455E-01
  -5  -4   3        5.20        0.35        2.99 o   0.1010E+00
  -4  -4   3       -2.22        0.00        2.14 o   0.2023E+00
  -3  -4   3       35.48       50.28        3.45 o   0.2498E-01
  -2  -4   3      818.21      831.16       11.40 o   0.4054E-03
  -1  -4   3       17.94       20.45        1.98 o   0.6828E-01
   0  -4   3     1258.16     1149.81       10.62 o   0.2143E-03
   1  -4   3      200.78      202.62        5.04 o   0.4164E-02
   2  -4   3     1196.24     1073.70       13.50 o   0.2360E-03
   3  -4   3      392.92      398.73        8.80 o   0.1395E-02
   4  -4   3      117.99      116.49        6.19 o   0.7432E-02
   5  -4   3       -2.41        4.66        2.88 o   0.9731E-01
   6  -4   3        3.61        0.34        2.44 o   0.1499E+00
   7  -4   3       15.15       13.37        2.64 o   0.6956E-01
  -7  -3   3        2.19        1.89        2.06 o   0.1919E+00
  -6  -3   3       25.37       23.96        4.69 o   0.2797E-01
  -5  -3   3      125.57      148.44        7.36 o   0.5573E-02
  -4  -3   3       47.83       52.59        4.70 o   0.1831E-01
  -3  -3   3       22.50       25.50        2.88 o   0.4539E-01
  -2  -3   3        4.80        3.42        1.36 o   0.2635E+00
  -1  -3   3     3985.74     3673.27       16.99 o   0.2357E-04
   0  -3   3      926.74      877.11        7.43 o   0.3637E-03
   1  -3   3      248.92      223.70        4.28 o   0.3516E-02
   2  -3   3     4416.05     4162.04       20.04 o   0.1873E-04
   3  -3   3       17.24       14.81        2.60 o   0.6606E-01
   4  -3   3        2.57        6.24        3.30 o   0.7425E-01
   5  -3   3        0.49        1.28        1.24 o   0.1004E+00
   6  -3   3        0.50        0.33        1.88 o   0.2014E-01
   7  -3   3       18.83       13.17        2.74 o   0.6424E-01
  -7  -2   3        1.98        1.56        2.43 o   0.1477E+00
  -6  -2   3      339.84      332.99       13.67 o   0.1494E-02
  -5  -2   3       47.25       49.87        3.53 o   0.2307E-01
  -4  -2   3        2.28        2.97        2.46 o   0.1353E+00
  -3  -2   3        1.23        1.75        1.77 o   0.2545E+00
  -2  -2   3      112.52      105.19        3.56 o   0.1017E-01
  -1  -2   3     1916.46     1936.87        9.30 o   0.8658E-04
   0  -2   3     6777.15     6912.35       16.68 o   0.7313E-05
   1  -2   3    13783.50    13806.55       30.34 o   0.1834E-05
   2  -2   3     2191.56     2071.34       12.34 o   0.7258E-04
   3  -2   3       90.17      100.98        5.06 o   0.9970E-02
   4  -2   3       48.65       41.44        3.80 o   0.2411E-01
   5  -2   3        6.39        1.52        2.69 o   0.1135E+00
   6  -2   3       16.40       10.54        2.53 o   0.7704E-01
   7  -2   3       -0.78        0.39        0.88 o   0.3731E+00
  -7  -1   3       -0.74        0.01        2.54 o   0.6018E-02
  -6  -1   3       16.94       13.14        3.61 o   0.4835E-01
  -5  -1   3       -2.88        1.20        2.82 o   0.1136E+00
  -4  -1   3        1.37        1.31        2.44 o   0.1511E+00
  -3  -1   3       87.90      106.96        4.74 o   0.9944E-02
  -2  -1   3      478.87      455.95        6.85 o   0.1134E-02
  -1  -1   3     2705.27     2774.45       14.11 o   0.4363E-04
   0  -1   3       37.99        0.00        1.22 l   0.0000E+00
   1  -1   3     3827.41     3789.39       22.21 o   0.2316E-04
   2  -1   3      237.73      249.20        5.73 o   0.3092E-02
   3  -1   3       72.69       76.00        3.26 o   0.1579E-01
   4  -1   3       26.09       23.21        3.47 o   0.3902E-01
   5  -1   3       21.55       24.10        3.15 o   0.4366E-01
   6  -1   3       52.46       55.09        5.40 o   0.1558E-01
   7  -1   3       37.69       37.11        4.97 o   0.2129E-01
  -7   0   3        5.60        6.77        2.44 o   0.1087E+00
  -6   0   3       -0.37        0.20        2.47 o   0.6682E-02
  -5   0   3       31.85       33.01        4.05 o   0.2818E-01
  -4   0   3        1.19        0.08        1.98 o   0.2402E+00
  -3   0   3       51.32       36.13        3.16 o   0.2852E-01
  -2   0   3       18.44       18.79        1.34 o   0.8350E-01
  -1   0   3      298.35        0.00        3.68 l   0.0000E+00
   0   0   3     2010.74        0.00        6.21 l   0.0000E+00
   1   0   3      565.71      594.02        5.56 o   0.7790E-03
   2   0   3       38.78       43.70        1.96 o   0.3384E-01
   3   0   3        6.35       12.33        1.72 o   0.1202E+00
   4   0   3      218.19      212.82        6.58 o   0.3586E-02
   5   0   3      283.92      301.91       12.70 o   0.1805E-02
   6   0   3       29.91       30.89        5.25 o   0.2212E-01
   7   0   3        7.20        3.77        2.85 o   0.9424E-01
  -7   1   3        2.50        0.94        2.02 o   0.2085E+00
  -6   1   3      416.45      427.71       13.05 o   0.1128E-02
  -5   1   3      120.74      127.73        8.90 o   0.5395E-02
  -4   1   3        4.90        7.01        2.51 o   0.1053E+00
  -3   1   3      926.12      878.19       10.08 o   0.3576E-03
  -2   1   3      188.84      182.99        6.53 o   0.4345E-02
  -1   1   3      188.66      188.02        4.40 o   0.4714E-02
   0   1   3      114.06        0.00        2.59 l   0.0000E+00
   1   1   3     2969.16     2985.16       10.47 o   0.3754E-04
   2   1   3      319.56      304.37        4.05 o   0.2279E-02
   3   1   3        7.37        6.72        1.96 o   0.1352E+00
   4   1   3       52.06       47.14        4.75 o   0.1874E-01
   5   1   3       16.33       19.78        2.98 o   0.5261E-01
   6   1   3        5.68        3.60        3.79 o   0.6062E-01
   7   1   3       17.78       16.68        3.13 o   0.5254E-01
  -7   2   3      591.39      529.98       15.53 o   0.7312E-03
  -6   2   3       32.52       38.25        3.72 o   0.2823E-01
  -5   2   3      198.36      225.59        7.10 o   0.3455E-02
  -4   2   3      302.41      317.27       12.45 o   0.1712E-02
  -3   2   3        2.73        1.68        1.98 o   0.2030E+00
  -2   2   3      306.70      278.40        6.80 o   0.2372E-02
  -1   2   3       34.99       33.89        2.45 o   0.3817E-01
   0   2   3        5.60        7.38        0.83 o   0.2401E+00
   1   2   3       58.57       55.13        2.02 o   0.2453E-01
   2   2   3       21.83       20.46        1.72 o   0.6906E-01
   3   2   3      442.11      415.09        9.45 o   0.1241E-02
   4   2   3       33.32       36.12        3.98 o   0.2729E-01
   5   2   3       61.41       70.35        4.68 o   0.1473E-01
   6   2   3       30.96       24.12        4.47 o   0.2858E-01
  -7   3   3       34.41       30.13        4.28 o   0.2726E-01
  -6   3   3       -1.71        0.29        2.41 o   0.1620E+00
  -5   3   3       56.70       52.43        3.48 o   0.2137E-01
  -4   3   3      341.09      373.89       14.20 o   0.1329E-02
  -3   3   3       79.73       91.60        4.49 o   0.1175E-01
  -2   3   3     1175.77     1113.36       13.37 o   0.2290E-03
  -1   3   3       46.27       55.01        2.69 o   0.2469E-01
   0   3   3      217.42      227.63        3.69 o   0.3761E-02
   1   3   3       32.99       32.78        2.65 o   0.3805E-01
   2   3   3     1117.76     1056.76       12.46 o   0.2525E-03
   3   3   3       66.54       54.98        4.83 o   0.1612E-01
   4   3   3       15.67        7.34        3.08 o   0.6765E-01
   5   3   3        1.96        4.92        3.86 o   0.5918E-01
   6   3   3        7.32        0.95        3.34 o   0.7877E-01
  -7   4   3       36.55       25.65        5.39 o   0.2178E-01
  -6   4   3        0.86        0.41        0.93 o   0.3087E+00
  -5   4   3      199.53      223.43        7.26 o   0.3450E-02
  -4   4   3      196.75      181.04        9.13 o   0.3661E-02
  -3   4   3       -0.42        0.02        1.79 o   0.2426E-01
  -2   4   3      457.39      461.76       11.38 o   0.1048E-02
  -1   4   3        1.63        0.06        2.24 o   0.1877E+00
   0   4   3      158.63      156.39        5.01 o   0.5802E-02
   1   4   3      277.02      275.92        7.42 o   0.2460E-02
   2   4   3       78.27       83.31        4.52 o   0.1259E-01
   3   4   3       25.40       22.22        4.17 o   0.3289E-01
   4   4   3       74.38       80.89        7.28 o   0.9148E-02
   5   4   3        1.43        5.04        3.49 o   0.2239E-01
   6   4   3       -5.66        1.02        3.75 o   0.6529E-01
  -6   5   3        9.88       11.74        1.82 o   0.1096E+00
  -5   5   3       41.65       37.74        4.04 o   0.2509E-01
  -4   5   3        9.62        7.05        2.17 o   0.1139E+00
  -3   5   3       32.63       33.50        4.50 o   0.2517E-01
  -2   5   3      171.07      166.29        7.15 o   0.4685E-02
  -1   5   3       99.63      127.78        7.74 o   0.6340E-02
   0   5   3       -6.52        0.35        2.95 o   0.1007E+00
   1   5   3      394.44      386.25       14.66 o   0.1200E-02
   2   5   3       -3.26        0.55        3.17 o   0.9301E-01
   3   5   3      129.83      128.37        5.85 o   0.6915E-02
   4   5   3       81.69       86.23        6.05 o   0.1014E-01
   5   5   3        7.91        7.04        3.00 o   0.7856E-01
  -6   6   3       30.52       39.69        3.46 o   0.2957E-01
  -5   6   3       -2.00        1.34        2.44 o   0.1484E+00
  -4   6   3      289.85      314.92        8.32 o   0.2060E-02
  -3   6   3       35.20       41.37        3.75 o   0.2644E-01
  -2   6   3       -4.03        1.14        2.09 o   0.1848E+00
  -1   6   3        7.16        4.44        2.35 o   0.1217E+00
   0   6   3      316.63      341.64        9.83 o   0.1741E-02
   1   6   3      346.63      350.63       10.20 o   0.1612E-02
   2   6   3      201.19      231.77        9.26 o   0.2999E-02
   3   6   3        5.80       12.14        4.15 o   0.4452E-01
   4   6   3        2.27        0.08        1.86 o   0.2593E+00
  -5   7   3        8.42       12.15        2.32 o   0.9001E-01
  -4   7   3       20.25       25.98        2.67 o   0.4844E-01
  -3   7   3        3.07        5.88        2.26 o   0.1310E+00
  -2   7   3        4.20        5.84        4.09 o   0.5146E-01
  -1   7   3        8.29        6.44        2.63 o   0.9497E-01
   0   7   3       58.83       77.90        5.26 o   0.1293E-01
   1   7   3      163.53      171.48       14.74 o   0.2625E-02
   2   7   3      125.05      131.55        8.41 o   0.5505E-02
   3   7   3       45.72       42.54        7.48 o   0.1208E-01
  -3   8   3        6.45        3.82        3.13 o   0.8212E-01
  -2   8   3       28.47       23.11        3.87 o   0.3451E-01
  -1   8   3       16.99       16.49        4.19 o   0.3762E-01
   0   8   3      204.22      185.98       10.41 o   0.3257E-02
   1   8   3       20.90       21.11        3.16 o   0.4631E-01
   2   8   3       51.64       45.54        6.75 o   0.1327E-01
  -1  -9   4       -0.45        0.06        2.59 o   0.5581E-02
   0  -9   4       -1.72        0.78        3.55 o   0.7347E-01
   1  -9   4       -4.07        0.00        3.04 o   0.1006E+00
  -3  -8   4       35.70       27.79        5.74 o   0.1978E-01
  -2  -8   4       47.86       40.09        7.25 o   0.1271E-01
  -1  -8   4       -0.09        0.02        5.69 o   0.2391E-03
   0  -8   4        6.58        9.92        4.11 o   0.4663E-01
   1  -8   4       44.22       38.90        5.82 o   0.1708E-01
   2  -8   4      155.81      145.56        9.46 o   0.4437E-02
   3  -8   4       14.56       13.38        2.51 o   0.7329E-01
   4  -8   4       50.10       44.58        4.15 o   0.2166E-01
  -4  -7   4        9.16        4.19        4.32 o   0.4621E-01
  -3  -7   4       21.35       22.91        6.87 o   0.1676E-01
  -2  -7   4        3.55        2.35        4.67 o   0.4310E-01
  -1  -7   4       30.41       35.39        5.01 o   0.2225E-01
   0  -7   4       12.32       14.68        4.76 o   0.3330E-01
   1  -7   4       -1.23        1.25        2.61 o   0.1221E+00
   2  -7   4       -8.21        0.81        4.17 o   0.5265E-01
   3  -7   4        4.88        4.72        3.00 o   0.8757E-01
   4  -7   4       52.77       57.56        3.70 o   0.1996E-01
   5  -7   4       -0.59        0.76        0.84 o   0.4210E+00
  -5  -6   4        6.23        0.51        2.26 o   0.1579E+00
  -4  -6   4       89.55       85.13        7.67 o   0.8152E-02
  -3  -6   4      170.35      170.75       10.81 o   0.3533E-02
  -2  -6   4       70.92       66.86        3.84 o   0.1627E-01
  -1  -6   4       -2.41        0.12        2.19 o   0.1907E+00
   0  -6   4      126.73      121.10        5.67 o   0.7388E-02
   1  -6   4       78.13       79.88        5.16 o   0.1199E-01
   2  -6   4      165.26      172.79        5.96 o   0.4972E-02
   3  -6   4        4.92        5.76        2.22 o   0.1292E+00
   4  -6   4       -1.16        2.09        3.11 o   0.5501E-01
   5  -6   4       16.08        1.77        3.74 o   0.5764E-01
   6  -6   4        4.57        0.69        1.90 o   0.2177E+00
  -6  -5   4       74.20       69.47        6.97 o   0.1023E-01
  -5  -5   4        7.36        4.88        4.91 o   0.3702E-01
  -4  -5   4      162.18      168.42       10.19 o   0.3791E-02
  -3  -5   4      118.88      117.11        5.54 o   0.7826E-02
  -2  -5   4      146.62      177.27        6.48 o   0.4925E-02
  -1  -5   4       17.02       24.15        2.62 o   0.5278E-01
   0  -5   4       39.87       32.05        2.96 o   0.3423E-01
   1  -5   4      129.46      137.78        5.27 o   0.6865E-02
   2  -5   4      313.91      320.66        9.00 o   0.1909E-02
   3  -5   4       34.28       31.57        4.34 o   0.2647E-01
   4  -5   4       -0.21        0.84        2.04 o   0.1425E-01
   5  -5   4        4.48        7.24        4.23 o   0.4741E-01
   6  -5   4        5.83        6.29        1.99 o   0.1410E+00
  -6  -4   4      110.12      104.77       10.71 o   0.5017E-02
  -5  -4   4       22.60       20.66        3.20 o   0.4538E-01
  -4  -4   4        0.41        1.85        1.72 o   0.2810E-01
  -3  -4   4        9.79        8.02        2.04 o   0.1159E+00
  -2  -4   4        2.09        2.42        1.80 o   0.2275E+00
  -1  -4   4      122.80       94.86        4.01 o   0.1020E-01
   0  -4   4      205.56      178.44        4.57 o   0.4708E-02
   1  -4   4        2.35        2.13        1.59 o   0.2747E+00
   2  -4   4      167.34      170.84        7.04 o   0.4665E-02
   3  -4   4       62.15       55.30        3.91 o   0.1886E-01
   4  -4   4       76.57       86.98        4.97 o   0.1170E-01
   5  -4   4        2.07        2.64        2.63 o   0.1232E+00
   6  -4   4        1.49        2.12        2.88 o   0.1081E+00
  -7  -3   4        0.32        9.91        3.69 o   0.1349E-02
  -6  -3   4       -2.79        2.66        3.36 o   0.7892E-01
  -5  -3   4      325.00      358.44       14.26 o   0.1399E-02
  -4  -3   4      230.87      256.19        8.01 o   0.2783E-02
  -3  -3   4       10.82       12.83        2.06 o   0.9381E-01
  -2  -3   4       17.06       20.18        1.81 o   0.7277E-01
  -1  -3   4      990.66      967.60        7.63 o   0.3104E-03
   0  -3   4       40.12       46.49        1.80 o   0.3264E-01
   1  -3   4      104.05       97.13        2.84 o   0.1177E-01
   2  -3   4     3709.35     3374.87       18.63 o   0.2750E-04
   3  -3   4      203.40      197.22        5.82 o   0.4097E-02
   4  -3   4       61.82       59.96        5.03 o   0.1526E-01
   5  -3   4        8.00       19.48        2.24 o   0.7441E-01
   6  -3   4       33.55       39.72        3.72 o   0.2750E-01
   7  -3   4        0.26        0.14        1.94 o   0.1763E-01
  -7  -2   4        2.94        4.62        2.78 o   0.1021E+00
  -6  -2   4       36.66       38.92        5.34 o   0.1944E-01
  -5  -2   4      101.91      114.77        4.73 o   0.8988E-02
  -4  -2   4       26.03       29.48        3.11 o   0.3858E-01
  -3  -2   4      789.58      786.25       11.91 o   0.4388E-03
  -2  -2   4       17.30       16.16        2.10 o   0.7512E-01
  -1  -2   4      739.69      712.21        5.26 o   0.5399E-03
   0  -2   4     1343.89     1334.21        6.63 o   0.1739E-03
   1  -2   4      400.28      400.90        5.49 o   0.1470E-02
   2  -2   4      640.46      629.64        6.95 o   0.6700E-03
   3  -2   4      431.28      455.92        8.59 o   0.1163E-02
   4  -2   4       31.07       22.05        3.61 o   0.3679E-01
   5  -2   4       98.08      109.23        5.27 o   0.8991E-02
   6  -2   4        9.56        9.01        2.62 o   0.8592E-01
   7  -2   4        6.59        6.48        1.89 o   0.1447E+00
  -7  -1   4       95.75       90.99        6.88 o   0.8535E-02
  -6  -1   4        8.16       10.54        2.76 o   0.7896E-01
  -5  -1   4      159.10      151.16        8.11 o   0.4802E-02
  -4  -1   4        1.01        0.23        2.39 o   0.1241E+00
  -3  -1   4       86.75       86.73        4.85 o   0.1143E-01
  -2  -1   4       28.43       29.36        1.65 o   0.5155E-01
  -1  -1   4     4438.72     4607.26       18.80 o   0.1638E-04
   0  -1   4       42.13        0.00        1.45 l   0.0000E+00
   1  -1   4     4786.16     4695.61       26.03 o   0.1514E-04
   2  -1   4      570.90      566.62        9.09 o   0.7853E-03
   3  -1   4      134.44      114.68        4.39 o   0.8299E-02
   4  -1   4      497.74      472.18       10.77 o   0.9952E-03
   5  -1   4      138.01      157.94        5.43 o   0.5932E-02
   6  -1   4        7.31        9.28        3.20 o   0.6816E-01
   7  -1   4       23.56       26.71        4.01 o   0.3273E-01
  -7   0   4      209.75      181.94        5.97 o   0.4292E-02
  -6   0   4      335.02      323.27       10.13 o   0.1767E-02
  -5   0   4      542.69      586.72       14.24 o   0.7102E-03
  -4   0   4       50.40       47.94        3.31 o   0.2397E-01
  -3   0   4       28.14       26.90        2.58 o   0.4499E-01
  -2   0   4        3.22        2.07        0.90 o   0.4898E+00
  -1   0   4       16.07       21.02        1.22 o   0.8277E-01
   0   0   4     1015.96        0.00        4.78 l   0.0000E+00
   1   0   4      360.91      357.06        4.90 o   0.1776E-02
   2   0   4      437.06      440.89        5.37 o   0.1264E-02
   3   0   4      223.28      198.86        5.59 o   0.3935E-02
   4   0   4      671.84      655.22       11.25 o   0.5935E-03
   5   0   4      231.76      245.54        8.38 o   0.2835E-02
   6   0   4       75.64       76.28        7.16 o   0.9524E-02
   7   0   4       28.47       25.76        3.65 o   0.3512E-01
  -7   1   4       30.01       30.20        2.80 o   0.3961E-01
  -6   1   4      637.81      641.39       13.82 o   0.6012E-03
  -5   1   4        1.72        0.02        3.71 o   0.6205E-01
  -4   1   4      458.87      440.15       11.92 o   0.1082E-02
  -3   1   4      100.40       84.22        4.07 o   0.1199E-01
  -2   1   4       98.15      103.78        3.24 o   0.1111E-01
  -1   1   4       74.11       74.76        3.02 o   0.1626E-01
   0   1   4     2951.35     2995.54       12.72 o   0.3744E-04
   1   1   4      388.70      371.48        3.76 o   0.1662E-02
   2   1   4        5.18        4.53        0.97 o   0.2996E+00
   3   1   4      899.59      821.17       13.84 o   0.3796E-03
   4   1   4       42.28       54.07        3.60 o   0.2235E-01
   5   1   4      184.03      194.17        7.54 o   0.3945E-02
   6   1   4      126.18      127.00        8.57 o   0.5519E-02
   7   1   4       27.78       31.18        3.13 o   0.3681E-01
  -7   2   4       87.79       79.40        5.27 o   0.1145E-01
  -6   2   4        3.65        3.15        2.71 o   0.1112E+00
  -5   2   4      195.39      219.27        6.48 o   0.3674E-02
  -4   2   4      199.36      200.03       10.08 o   0.3198E-02
  -3   2   4      164.77      169.88        6.51 o   0.4875E-02
  -2   2   4      358.67      343.63        6.70 o   0.1786E-02
  -1   2   4     1437.13     1397.96       12.18 o   0.1548E-03
   0   2   4       38.77       36.76        1.31 o   0.4148E-01
   1   2   4      252.68      247.76        4.13 o   0.3172E-02
   2   2   4      310.87      290.46        5.65 o   0.2338E-02
   3   2   4       58.90       66.05        3.61 o   0.1793E-01
   4   2   4       39.38       35.34        4.93 o   0.2168E-01
   5   2   4       13.16       17.23        2.57 o   0.6604E-01
   6   2   4      239.27      249.93       11.05 o   0.2412E-02
  -7   3   4       -1.17        0.01        1.66 o   0.3399E+00
  -6   3   4       20.65       26.60        3.86 o   0.3477E-01
  -5   3   4      136.19      154.79        4.97 o   0.6243E-02
  -4   3   4      127.39      122.91        8.89 o   0.5434E-02
  -3   3   4       45.53       45.86        4.33 o   0.2121E-01
  -2   3   4       15.56       15.86        2.39 o   0.7054E-01
  -1   3   4       11.94       11.41        1.82 o   0.1062E+00
   0   3   4       24.81       23.43        1.95 o   0.5818E-01
   1   3   4      454.77      405.42        6.83 o   0.1321E-02
   2   3   4       21.37       17.98        2.15 o   0.6632E-01
   3   3   4        6.15       10.20        2.26 o   0.1032E+00
   4   3   4       77.56       79.50        4.55 o   0.1298E-01
   5   3   4      235.92      257.04        9.88 o   0.2519E-02
   6   3   4        0.30        0.14        3.30 o   0.2097E-02
  -7   4   4       -0.43        3.02        2.36 o   0.7941E-02
  -6   4   4       59.62       55.76        3.31 o   0.2072E-01
  -5   4   4        7.34        2.28        2.34 o   0.1334E+00
  -4   4   4      279.96      289.45       10.86 o   0.2040E-02
  -3   4   4       30.71       31.08        3.45 o   0.3353E-01
  -2   4   4      174.03      197.41        7.33 o   0.4025E-02
  -1   4   4      936.22      848.03       18.82 o   0.3379E-03
   0   4   4       16.73       18.14        2.30 o   0.6713E-01
   1   4   4      115.72      109.37        4.09 o   0.9371E-02
   2   4   4      596.73      573.29       12.06 o   0.7219E-03
   3   4   4        1.79        1.25        2.66 o   0.1286E+00
   4   4   4       32.45       37.94        5.34 o   0.2000E-01
   5   4   4       14.73        3.67        3.47 o   0.6321E-01
  -6   5   4       -5.03        0.15        1.88 o   0.2270E+00
  -5   5   4      163.11      169.27        7.21 o   0.4689E-02
  -4   5   4        5.29        3.92        2.00 o   0.1608E+00
  -3   5   4        5.11       10.83        2.42 o   0.9564E-01
  -2   5   4      125.02      127.66        6.29 o   0.6786E-02
  -1   5   4        3.29        1.32        2.37 o   0.1513E+00
   0   5   4       31.92       29.37        4.08 o   0.2933E-01
   1   5   4      275.86      274.41       12.32 o   0.1999E-02
   2   5   4      179.11      184.72       10.17 o   0.3473E-02
   3   5   4       62.12       62.22        4.82 o   0.1543E-01
   4   5   4        1.99        4.25        3.94 o   0.5796E-01
   5   5   4       -3.53        0.55        6.69 o   0.2198E-01
  -5   6   4       13.71       11.58        2.46 o   0.7994E-01
  -4   6   4       55.25       57.71        4.02 o   0.1877E-01
  -3   6   4      160.45      178.39        6.46 o   0.4749E-02
  -2   6   4      266.57      270.13        6.53 o   0.2637E-02
  -1   6   4        7.40        4.07        2.10 o   0.1423E+00
   0   6   4       41.38       33.64        3.47 o   0.2979E-01
   1   6   4       74.86       83.29        5.48 o   0.1138E-01
   2   6   4       -0.80        4.03        1.66 o   0.2191E-01
   3   6   4      163.51      166.43       10.33 o   0.3766E-02
   4   6   4        6.49        0.14        3.22 o   0.8687E-01
  -5   7   4       23.46       22.32        2.39 o   0.5452E-01
  -4   7   4        8.49       10.43        2.25 o   0.9857E-01
  -3   7   4      101.89       94.26        6.38 o   0.8702E-02
  -2   7   4        3.68        1.58        2.59 o   0.1275E+00
  -1   7   4      105.91      112.77        6.96 o   0.7280E-02
   0   7   4       84.89       90.80        6.33 o   0.9421E-02
   1   7   4       -0.77        0.22        1.61 o   0.3729E-01
   2   7   4        1.69        3.88        2.60 o   0.1200E+00
   3   7   4       66.63       62.88        8.04 o   0.9278E-02
  -3   8   4       30.33       27.39        3.75 o   0.3297E-01
  -1   8   4        8.34       10.27        4.32 o   0.4233E-01
   0   8   4        1.35        0.18        2.82 o   0.1151E+00
   1   8   4      101.62       95.66        7.03 o   0.8035E-02
   2   8   4      117.51      114.56        9.38 o   0.5479E-02
  -1  -9   5       35.94       28.06        5.29 o   0.2188E-01
   0  -9   5        3.65        3.94        3.89 o   0.5855E-01
   1  -9   5        7.99       12.32        4.28 o   0.4169E-01
  -3  -8   5        4.87        4.27        3.31 o   0.7575E-01
  -2  -8   5       18.17       15.96        4.99 o   0.2952E-01
  -1  -8   5        3.78        3.00        3.70 o   0.6518E-01
   0  -8   5      -13.57        0.01        6.27 o   0.2402E-01
   1  -8   5        7.43        9.13        3.51 o   0.5972E-01
   2  -8   5       -6.65        0.28        3.56 o   0.7197E-01
   3  -8   5       -0.02        0.60        6.75 o   0.1207E-03
   4  -8   5       78.34       77.52        5.06 o   0.1235E-01
  -4  -7   5       19.49       18.99        5.09 o   0.2752E-01
  -3  -7   5       33.56       47.07        7.57 o   0.1200E-01
  -2  -7   5      126.24      128.63       12.57 o   0.3744E-02
  -1  -7   5      236.09      224.72       11.69 o   0.2521E-02
   0  -7   5        3.59        0.01        3.39 o   0.8257E-01
   1  -7   5       -1.68        0.17        2.31 o   0.1767E+00
   2  -7   5       17.65       29.30        4.75 o   0.2712E-01
   3  -7   5      158.04      165.06        8.43 o   0.4428E-02
   4  -7   5       93.30       92.14        5.25 o   0.1028E-01
   5  -7   5        1.83        3.41        1.47 o   0.2774E+00
  -5  -6   5        6.60       10.68        3.10 o   0.6920E-01
  -4  -6   5       18.13       11.81        6.50 o   0.2013E-01
  -3  -6   5      265.18      300.39       13.13 o   0.1819E-02
  -2  -6   5      304.64      341.73        7.33 o   0.1915E-02
  -1  -6   5      137.04      147.63        6.01 o   0.6037E-02
   0  -6   5       31.90       32.93        3.23 o   0.3395E-01
   1  -6   5      143.30      144.12        6.69 o   0.5750E-02
   2  -6   5       21.31       26.52        2.56 o   0.4878E-01
   3  -6   5       18.85       21.63        3.07 o   0.4796E-01
   4  -6   5      111.15      115.01        7.45 o   0.6755E-02
   5  -6   5       38.98       35.61        5.26 o   0.2020E-01
   6  -6   5       14.30       13.28        2.36 o   0.7820E-01
  -6  -5   5        0.48        0.59        2.77 o   0.4241E-02
  -5  -5   5       11.47        7.21        3.44 o   0.6136E-01
  -4  -5   5       25.90       25.10        4.78 o   0.2692E-01
  -3  -5   5       -1.44        2.02        2.12 o   0.1847E+00
  -2  -5   5       20.78       15.05        3.17 o   0.5198E-01
  -1  -5   5       -0.55        0.14        1.43 o   0.5922E-01
   0  -5   5      191.45      197.81        6.27 o   0.4100E-02
   1  -5   5      178.84      186.56        5.51 o   0.4621E-02
   2  -5   5       68.99       63.18        4.61 o   0.1532E-01
   3  -5   5      222.92      229.15        9.65 o   0.2853E-02
   4  -5   5      219.16      225.89        7.58 o   0.3239E-02
   5  -5   5       12.04       16.37        3.99 o   0.4189E-01
   6  -5   5       45.28       44.57        3.98 o   0.2295E-01
  -6  -4   5      168.88      165.17       12.80 o   0.3087E-02
  -5  -4   5      424.39      434.17       12.69 o   0.1115E-02
  -4  -4   5       17.36       18.58        2.62 o   0.5972E-01
  -3  -4   5       27.31       25.35        2.83 o   0.4399E-01
  -2  -4   5        1.98        1.16        1.46 o   0.3501E+00
  -1  -4   5       17.58       19.65        2.23 o   0.6517E-01
   0  -4   5     1451.55     1361.65       11.57 o   0.1592E-03
   1  -4   5      587.24      592.30        7.53 o   0.7505E-03
   2  -4   5      861.66      885.37       12.81 o   0.3611E-03
   3  -4   5      118.21      122.49        5.13 o   0.7850E-02
   4  -4   5       39.61       39.07        3.77 o   0.2638E-01
   5  -4   5       15.70       20.75        2.69 o   0.5677E-01
   6  -4   5       11.93       16.33        3.85 o   0.4392E-01
  -7  -3   5       -3.54        0.87        4.21 o   0.5365E-01
  -6  -3   5       54.29       47.34        5.83 o   0.1529E-01
  -5  -3   5        3.91        0.74        2.94 o   0.1050E+00
  -4  -3   5       62.42       61.97        4.70 o   0.1571E-01
  -3  -3   5        4.16        2.13        1.71 o   0.2312E+00
  -2  -3   5       96.18      105.48        3.74 o   0.1063E-01
  -1  -3   5      116.99      113.56        2.75 o   0.9888E-02
   0  -3   5      628.58      612.91        6.05 o   0.7048E-03
   1  -3   5      168.91      175.25        3.82 o   0.5416E-02
   2  -3   5      596.72      506.26        7.78 o   0.8795E-03
   3  -3   5       86.11       66.69        4.56 o   0.1390E-01
   4  -3   5      152.03      157.22        7.68 o   0.4907E-02
   5  -3   5      239.88      238.85        7.94 o   0.2921E-02
   6  -3   5       40.34       40.96        4.06 o   0.2423E-01
   7  -3   5       61.67       46.79        3.76 o   0.2118E-01
  -7  -2   5        1.41        0.03        2.53 o   0.1511E+00
  -6  -2   5        5.04        4.40        3.63 o   0.6443E-01
  -5  -2   5       -3.78        1.61        1.97 o   0.1979E+00
  -4  -2   5        3.79        3.83        2.21 o   0.1474E+00
  -3  -2   5       25.31       23.22        2.44 o   0.5166E-01
  -2  -2   5       36.65       48.61        2.41 o   0.2993E-01
  -1  -2   5      832.53      797.05        5.23 o   0.4401E-03
   0  -2   5       61.85       70.37        2.03 o   0.1993E-01
   1  -2   5     1575.97     1549.04       10.83 o   0.1292E-03
   2  -2   5      600.37      521.55        7.61 o   0.8511E-03
   3  -2   5      509.41      473.83        9.52 o   0.1005E-02
   4  -2   5      150.16      151.28        7.12 o   0.5284E-02
   5  -2   5       93.26       92.49        4.57 o   0.1101E-01
   6  -2   5       32.77       38.01        3.49 o   0.2964E-01
   7  -2   5       14.14       12.80        2.58 o   0.7323E-01
  -7  -1   5        7.22        8.41        2.55 o   0.9396E-01
  -6  -1   5      207.37      211.40        9.18 o   0.3203E-02
  -5  -1   5        7.71        8.98        2.31 o   0.1025E+00
  -4  -1   5       72.95       74.87        5.35 o   0.1239E-01
  -3  -1   5      168.30      193.62        5.39 o   0.4606E-02
  -2  -1   5      554.43      532.95        6.03 o   0.8879E-03
  -1  -1   5      641.98      637.70        6.25 o   0.6638E-03
   0  -1   5       12.09       12.06        1.22 o   0.1275E+00
   1  -1   5      196.36      168.09        4.23 o   0.5148E-02
   2  -1   5       40.01       40.63        2.55 o   0.3218E-01
   3  -1   5      138.27      125.06        4.49 o   0.7624E-02
   4  -1   5      461.46      455.31        9.53 o   0.1103E-02
   5  -1   5       28.11       25.38        2.45 o   0.4779E-01
   6  -1   5       46.95       50.06        5.18 o   0.1730E-01
   7  -1   5       89.60       85.73        5.09 o   0.1110E-01
  -7   0   5      120.23      114.23        4.70 o   0.8511E-02
  -6   0   5       11.79        6.31        2.82 o   0.8241E-01
  -5   0   5       -0.43        1.63        2.02 o   0.1482E-01
  -4   0   5       -1.22        0.41        2.38 o   0.1664E+00
  -3   0   5      907.34      900.22       11.79 o   0.3470E-03
  -2   0   5      784.99      765.60        7.38 o   0.4722E-03
  -1   0   5      443.78      474.36        3.36 o   0.1179E-02
   0   0   5       55.89       66.13        1.40 o   0.2277E-01
   1   0   5      904.53      883.78        7.36 o   0.3659E-03
   2   0   5      717.71      678.17        7.94 o   0.5707E-03
   3   0   5       16.11       18.85        2.43 o   0.6384E-01
   4   0   5       29.16       39.58        2.98 o   0.3296E-01
   5   0   5       29.26       29.52        3.16 o   0.3718E-01
   6   0   5       -5.94        0.17        4.32 o   0.5070E-01
   7   0   5        8.11        9.97        3.05 o   0.7062E-01
  -7   1   5        2.66        3.00        2.15 o   0.1642E+00
  -6   1   5      385.91      404.37       10.89 o   0.1312E-02
  -5   1   5       17.75       14.38        3.43 o   0.4973E-01
  -4   1   5        4.38        2.12        2.41 o   0.1384E+00
  -3   1   5       65.56       71.97        3.43 o   0.1668E-01
  -2   1   5       14.96       17.40        1.58 o   0.8727E-01
  -1   1   5      665.69      637.83        8.39 o   0.6369E-03
   0   1   5      100.77       96.51        2.29 o   0.1241E-01
   1   1   5       67.54       69.24        1.86 o   0.1976E-01
   2   1   5       10.82        8.42        1.32 o   0.1530E+00
   3   1   5       90.89       80.91        4.83 o   0.1179E-01
   4   1   5      250.84      274.11        7.91 o   0.2539E-02
   5   1   5      304.09      306.48        9.38 o   0.1991E-02
   6   1   5       28.66       27.63        5.03 o   0.2423E-01
   7   1   5       63.62       64.27        6.79 o   0.1120E-01
  -7   2   5      111.79       95.77        5.85 o   0.8854E-02
  -6   2   5      157.93      145.78        6.33 o   0.5644E-02
  -5   2   5       82.45       88.51        4.04 o   0.1249E-01
  -4   2   5      100.80       95.07        6.06 o   0.9009E-02
  -3   2   5      552.88      551.82       14.73 o   0.7410E-03
  -2   2   5      541.34      480.79        9.93 o   0.9494E-03
  -1   2   5     1231.56     1210.75       13.34 o   0.2014E-03
   0   2   5       32.49       35.87        1.41 o   0.4446E-01
   1   2   5      186.73      196.85        3.87 o   0.4632E-02
   2   2   5      314.07      324.41        6.47 o   0.2037E-02
   3   2   5       10.78        5.93        2.54 o   0.9669E-01
   4   2   5       30.63       27.06        4.47 o   0.2769E-01
   5   2   5        5.46        4.22        2.54 o   0.1134E+00
   6   2   5       14.40       22.22        3.81 o   0.3960E-01
  -7   3   5        3.74        4.52        1.82 o   0.1835E+00
  -6   3   5       55.03       51.93        5.00 o   0.1696E-01
  -5   3   5        0.61        5.49        1.19 o   0.3059E-01
  -4   3   5       32.77       27.87        5.24 o   0.2248E-01
  -3   3   5       73.53       81.00        6.54 o   0.1012E-01
  -2   3   5     1091.26      997.79       11.95 o   0.2748E-03
  -1   3   5       70.95       64.54        3.17 o   0.1802E-01
   0   3   5       45.41       42.73        2.36 o   0.3085E-01
   1   3   5      203.16      198.96        4.86 o   0.4242E-02
   2   3   5       84.41       92.78        3.90 o   0.1215E-01
   3   3   5       -5.88        0.06        3.04 o   0.9796E-01
   4   3   5       23.73       22.24        3.11 o   0.4478E-01
   5   3   5       -3.51        0.09        2.83 o   0.1158E+00
   6   3   5        1.10        2.91        5.10 o   0.7076E-02
  -6   4   5        0.08        0.12        3.44 o   0.1778E-02
  -5   4   5        4.02        7.03        2.57 o   0.1037E+00
  -4   4   5      337.69      379.78        8.31 o   0.1596E-02
  -3   4   5       46.78       54.02        4.12 o   0.2004E-01
  -2   4   5        1.25        2.65        2.06 o   0.1866E+00
  -1   4   5        6.57        5.42        3.02 o   0.8304E-01
   0   4   5       47.45       53.77        3.52 o   0.2204E-01
   1   4   5      129.86      127.88        4.90 o   0.7467E-02
   2   4   5       28.60       34.85        2.98 o   0.3563E-01
   3   4   5      150.38      137.69        9.42 o   0.4639E-02
   4   4   5      165.71      170.19       10.51 o   0.3652E-02
   5   4   5        0.92        1.51        2.74 o   0.4431E-02
  -6   5   5       74.67       59.69        4.98 o   0.1461E-01
  -5   5   5       10.60       13.21        2.80 o   0.6985E-01
  -4   5   5       22.03       23.09        2.60 o   0.5149E-01
  -3   5   5       14.46       17.71        2.48 o   0.6617E-01
  -2   5   5       61.49       66.67        4.71 o   0.1514E-01
  -1   5   5       21.62       18.44        3.67 o   0.4141E-01
   0   5   5       60.91       59.41        5.13 o   0.1516E-01
   1   5   5        2.43        2.14        2.22 o   0.1652E+00
   2   5   5        2.58       11.07        2.91 o   0.7841E-01
   3   5   5       58.45       52.64        5.03 o   0.1650E-01
   4   5   5       18.12       14.10        6.90 o   0.1790E-01
   5   5   5        6.84        4.96        6.37 o   0.2303E-01
  -5   6   5       21.02       29.09        2.89 o   0.4283E-01
  -4   6   5        7.66       10.90        2.69 o   0.8107E-01
  -3   6   5      155.10      159.62        6.47 o   0.5257E-02
  -2   6   5       26.46       30.09        2.48 o   0.4404E-01
  -1   6   5       43.61       46.26        3.11 o   0.2645E-01
   0   6   5       35.24       38.59        3.30 o   0.3002E-01
   1   6   5      116.42      127.60        6.43 o   0.6864E-02
   2   6   5        2.43        1.04        3.31 o   0.8523E-01
   3   6   5        1.00        0.11        3.29 o   0.3436E-01
  -5   7   5        2.77       10.99        3.43 o   0.6241E-01
  -4   7   5       88.72       81.84        4.85 o   0.1177E-01
  -3   7   5       -0.08        1.03        4.08 o   0.9063E-03
  -2   7   5       38.79       36.72        4.32 o   0.2436E-01
  -1   7   5       66.18       64.53        4.77 o   0.1497E-01
   0   7   5      201.56      204.12        9.27 o   0.3305E-02
   1   7   5       20.48       12.83        4.81 o   0.3192E-01
   2   7   5      122.13      114.23        6.83 o   0.7007E-02
   3   7   5        2.78        5.39        3.11 o   0.8348E-01
  -3   8   5        3.15        7.81        2.72 o   0.9453E-01
  -2   8   5        1.68        3.89        2.76 o   0.1085E+00
  -1   8   5       37.66       41.16        4.78 o   0.2123E-01
   0   8   5        1.91        4.29        4.08 o   0.2578E-01
   1   8   5       -1.83        1.29        4.16 o   0.4384E-01
  -1  -9   6       -0.05        3.65        7.68 o   0.7203E-04
   0  -9   6        2.90        1.34        3.40 o   0.7992E-01
   1  -9   6        3.78        3.51        3.94 o   0.5764E-01
  -3  -8   6       26.45       12.73        3.84 o   0.4151E-01
  -2  -8   6      123.76      119.89        7.81 o   0.6170E-02
  -1  -8   6       33.38       41.47        7.76 o   0.1198E-01
   0  -8   6       12.06       10.77        5.17 o   0.3070E-01
   1  -8   6       51.97       52.18        5.88 o   0.1473E-01
   2  -8   6      132.34      130.09        6.94 o   0.6214E-02
   3  -8   6       45.26       43.73        3.68 o   0.2448E-01
   4  -8   6       57.27       53.14        4.49 o   0.1805E-01
  -4  -7   6       30.45       32.91        5.96 o   0.1842E-01
  -3  -7   6      177.24      179.48       13.81 o   0.2711E-02
  -2  -7   6      261.17      259.40       17.36 o   0.1613E-02
  -1  -7   6       33.89       37.81        4.46 o   0.2403E-01
   0  -7   6       23.32       27.45        3.81 o   0.3417E-01
   1  -7   6       10.28       16.51        2.69 o   0.6697E-01
   2  -7   6       26.47       29.47        3.63 o   0.3395E-01
   3  -7   6        0.68        0.31        1.96 o   0.1687E-01
   4  -7   6       69.07       79.72        4.44 o   0.1359E-01
   5  -7   6        7.41       12.02        2.12 o   0.1003E+00
  -5  -6   6        0.88        0.13        1.31 o   0.8331E-01
  -4  -6   6       -0.28        0.06        3.13 o   0.2615E-02
  -3  -6   6       19.24       24.25        5.04 o   0.2636E-01
  -2  -6   6      366.62      396.77        7.96 o   0.1480E-02
  -1  -6   6       -0.04        0.14        4.57 o   0.5708E-03
   0  -6   6       17.69       24.60        2.34 o   0.5605E-01
   1  -6   6        4.00        3.91        2.46 o   0.1248E+00
   2  -6   6      365.21      382.84        8.10 o   0.1533E-02
   3  -6   6       35.13       40.42        3.86 o   0.2621E-01
   4  -6   6       37.92       41.70        4.86 o   0.2079E-01
   5  -6   6      142.33      116.49        6.79 o   0.6583E-02
  -6  -5   6       24.06       16.09        4.87 o   0.2944E-01
  -5  -5   6        0.21        2.58        3.42 o   0.1830E-02
  -4  -5   6       95.11       94.77        7.79 o   0.7531E-02
  -3  -5   6      373.30      403.89        9.51 o   0.1386E-02
  -2  -5   6      423.98      429.30       10.80 o   0.1186E-02
  -1  -5   6      360.09      362.60        8.55 o   0.1611E-02
   0  -5   6       12.92       13.21        2.41 o   0.7841E-01
   1  -5   6      165.27      158.99        5.29 o   0.5538E-02
   2  -5   6       98.45      104.92        5.62 o   0.8939E-02
   3  -5   6     1583.72     1625.96       24.70 o   0.1145E-03
   4  -5   6       59.27       76.53        4.24 o   0.1493E-01
   5  -5   6        2.19        0.26        3.19 o   0.9406E-01
   6  -5   6        7.84        6.24        3.30 o   0.6977E-01
  -6  -4   6       67.88       71.67        9.25 o   0.7451E-02
  -5  -4   6        5.32        4.29        2.62 o   0.1085E+00
  -4  -4   6        0.88        0.06        0.96 o   0.2937E+00
  -3  -4   6       -1.25        0.82        2.07 o   0.2097E+00
  -2  -4   6        1.49        2.63        1.84 o   0.2222E+00
  -1  -4   6       26.06       39.01        2.69 o   0.3606E-01
   0  -4   6      268.79      282.68        5.26 o   0.2612E-02
   1  -4   6      702.83      683.22        8.30 o   0.5710E-03
   2  -4   6     1650.75     1606.97       16.16 o   0.1179E-03
   3  -4   6        4.01        3.50        2.54 o   0.1206E+00
   4  -4   6       28.23       25.50        2.38 o   0.4842E-01
   5  -4   6        5.19        4.09        2.18 o   0.1429E+00
   6  -4   6        4.50        0.88        2.04 o   0.1925E+00
  -6  -3   6        0.48        0.31        2.15 o   0.1173E-01
  -5  -3   6       34.56       34.99        3.67 o   0.2934E-01
  -4  -3   6       21.48       27.64        2.98 o   0.4283E-01
  -3  -3   6        6.60        6.67        1.90 o   0.1427E+00
  -2  -3   6       16.49       18.68        2.07 o   0.7130E-01
  -1  -3   6     1615.88     1532.40       10.60 o   0.1290E-03
   0  -3   6        6.75        7.85        1.24 o   0.1857E+00
   1  -3   6      536.76      520.25        6.64 o   0.9236E-03
   2  -3   6      708.81      696.28        8.56 o   0.5545E-03
   3  -3   6      217.85      213.64        6.96 o   0.3510E-02
   4  -3   6       23.55       23.89        2.61 o   0.4967E-01
   5  -3   6      -11.73        0.12        2.65 <   0.0000E+00
   6  -3   6       15.67       18.94        2.80 o   0.5695E-01
   7  -3   6       91.77       75.06        4.32 o   0.1303E-01
  -7  -2   6       70.17       53.80        4.29 o   0.1738E-01
  -6  -2   6      159.24      164.39        9.83 o   0.3977E-02
  -5  -2   6      620.75      630.26       15.66 o   0.6009E-03
  -4  -2   6      138.26      154.44        7.36 o   0.5256E-02
  -3  -2   6        8.78       15.64        1.94 o   0.9221E-01
  -2  -2   6      164.90      160.13        4.00 o   0.5897E-02
  -1  -2   6      592.51      562.99        5.35 o   0.8081E-03
   0  -2   6       52.21       60.10        1.90 o   0.2426E-01
   1  -2   6     1050.57     1017.84       10.19 o   0.2781E-03
   2  -2   6       15.21       19.86        1.84 o   0.7506E-01
   3  -2   6       29.35       28.68        2.81 o   0.4076E-01
   4  -2   6       55.41       63.19        5.95 o   0.1324E-01
   5  -2   6      125.02      125.15        5.40 o   0.7411E-02
   6  -2   6      127.29      134.42        5.68 o   0.6828E-02
   7  -2   6        2.08        0.13        1.63 o   0.3285E+00
  -7  -1   6        9.24        6.49        2.54 o   0.9771E-01
  -6  -1   6      265.99      265.57       10.31 o   0.2292E-02
  -5  -1   6      777.73      772.11       14.97 o   0.4355E-03
  -4  -1   6        5.28        0.13        2.34 o   0.1564E+00
  -3  -1   6       52.42       46.37        3.36 o   0.2396E-01
  -2  -1   6      373.05      376.71        5.17 o   0.1640E-02
  -1  -1   6      735.86      734.92        5.99 o   0.5200E-03
   0  -1   6     2864.48     2976.66       15.26 o   0.3837E-04
   1  -1   6      169.59      174.51        3.70 o   0.5460E-02
   2  -1   6     1031.40      953.07       11.10 o   0.3020E-03
   3  -1   6        9.60        8.92        2.03 o   0.1130E+00
   4  -1   6      167.62      175.64        5.98 o   0.4870E-02
   5  -1   6       14.58       13.26        2.46 o   0.7496E-01
   6  -1   6        5.00        7.52        2.59 o   0.9851E-01
   7  -1   6       56.62       60.51        3.99 o   0.1819E-01
  -7   0   6       26.08       19.01        2.73 o   0.5190E-01
  -6   0   6      806.43      811.68       15.24 o   0.4028E-03
  -5   0   6      774.63      809.04       21.23 o   0.3789E-03
  -4   0   6        4.39        1.53        2.41 o   0.1421E+00
  -3   0   6        6.23        5.47        1.94 o   0.1497E+00
  -2   0   6       41.78       32.69        2.10 o   0.3909E-01
  -1   0   6      146.51      164.53        2.35 o   0.6473E-02
   0   0   6      649.63      641.16        5.59 o   0.6586E-03
   1   0   6     1390.69     1422.32        8.27 o   0.1565E-03
   2   0   6       22.74       29.72        1.65 o   0.5458E-01
   3   0   6       42.13       50.62        2.82 o   0.2637E-01
   4   0   6      502.21      528.98       11.13 o   0.8744E-03
   5   0   6      304.49      310.49        8.42 o   0.2035E-02
   6   0   6      331.19      330.78       13.59 o   0.1523E-02
   7   0   6        4.77        6.00        3.48 o   0.6673E-01
  -7   1   6       57.31       57.96        3.85 o   0.1900E-01
  -6   1   6      401.99      373.43        9.86 o   0.1429E-02
  -5   1   6       99.37       91.64        5.53 o   0.9798E-02
  -4   1   6       10.66        9.13        2.55 o   0.8667E-01
  -3   1   6      355.26      326.97        8.61 o   0.1789E-02
  -2   1   6     1297.70     1243.67       10.35 o   0.1916E-03
  -1   1   6        8.96        7.07        1.26 o   0.1805E+00
   0   1   6     1830.42     1881.47        7.06 o   0.9279E-04
   1   1   6        0.82        0.06        0.48 o   0.1097E+01
   2   1   6      625.64      570.49        7.68 o   0.7532E-03
   3   1   6      290.28      259.00        8.37 o   0.2454E-02
   4   1   6       24.04       24.21        3.30 o   0.4087E-01
   5   1   6       70.78       73.49        5.67 o   0.1209E-01
   6   1   6        7.47       15.75        3.68 o   0.4904E-01
   7   1   6       32.81       31.52        4.89 o   0.2353E-01
  -7   2   6      104.99       91.55        5.59 o   0.9564E-02
  -6   2   6      126.08      121.07        5.71 o   0.7376E-02
  -5   2   6        5.87       12.07        1.75 o   0.1209E+00
  -4   2   6      126.36      141.75        6.88 o   0.5977E-02
  -3   2   6       12.00       15.74        3.53 o   0.4944E-01
  -2   2   6       57.85       58.19        3.31 o   0.2035E-01
  -1   2   6      863.29      871.96        9.10 o   0.3783E-03
   0   2   6      135.79      153.83        2.97 o   0.6979E-02
   1   2   6      114.14      111.62        3.63 o   0.9587E-02
   2   2   6     1559.95     1448.28       14.55 o   0.1394E-03
   3   2   6       94.58       91.45        5.41 o   0.1011E-01
   4   2   6      303.26      320.59       13.36 o   0.1631E-02
   5   2   6       -0.25        2.31        2.95 o   0.3295E-02
   6   2   6       40.50       45.33        8.13 o   0.1075E-01
  -7   3   6       31.97       31.32        2.61 o   0.3980E-01
  -6   3   6        1.92        5.36        3.10 o   0.8536E-01
  -5   3   6       29.43       33.07        3.29 o   0.3402E-01
  -4   3   6        0.06        1.02        7.60 o   0.7499E-04
  -3   3   6      309.53      295.41       12.51 o   0.1790E-02
  -2   3   6      362.56      346.09        7.36 o   0.1735E-02
  -1   3   6      277.79      285.01        6.88 o   0.2427E-02
   0   3   6      123.26      130.95        3.76 o   0.8074E-02
   1   3   6       20.34       14.72        1.79 o   0.8238E-01
   2   3   6      100.09      104.58        5.56 o   0.8959E-02
   3   3   6      125.98      141.33        6.91 o   0.5978E-02
   4   3   6       33.33       27.81        3.70 o   0.3248E-01
   5   3   6      254.48      264.53       12.58 o   0.2086E-02
   6   3   6       11.85       10.97        5.84 o   0.2496E-01
  -6   4   6        9.68        3.37        3.43 o   0.6886E-01
  -5   4   6       19.56       15.56        3.03 o   0.5463E-01
  -4   4   6       66.79       72.01        4.00 o   0.1549E-01
  -3   4   6      189.19      178.62        7.36 o   0.4209E-02
  -2   4   6       28.68       31.38        3.16 o   0.3619E-01
  -1   4   6       -1.41        1.16        2.81 o   0.1172E+00
   0   4   6        3.48        7.18        2.04 o   0.1387E+00
   1   4   6      195.66      202.04        6.79 o   0.3886E-02
   2   4   6       18.97       21.72        3.74 o   0.3931E-01
   3   4   6       21.97       25.15        3.31 o   0.4091E-01
   4   4   6      108.57      112.35        6.23 o   0.7790E-02
   5   4   6       29.24       32.86        8.23 o   0.1161E-01
  -6   5   6       15.75       14.23        3.09 o   0.5736E-01
  -5   5   6        7.65        7.71        2.52 o   0.9712E-01
  -4   5   6       18.53       14.98        2.50 o   0.6689E-01
  -3   5   6        8.68        8.48        1.92 o   0.1235E+00
  -2   5   6        4.35        1.74        3.03 o   0.9534E-01
  -1   5   6       26.53       33.17        4.51 o   0.2610E-01
   0   5   6        2.74        7.23        1.88 o   0.1547E+00
   1   5   6      244.38      256.64       11.73 o   0.2263E-02
   2   5   6      600.01      632.13       15.33 o   0.6131E-03
   3   5   6       36.49       46.47        4.81 o   0.2014E-01
   4   5   6        3.76        1.59        4.58 o   0.4523E-01
   5   5   6      233.36      198.85       14.34 o   0.2303E-02
  -5   6   6        7.56        7.41        2.32 o   0.1086E+00
  -4   6   6       45.12       51.26        4.21 o   0.2048E-01
  -3   6   6        5.50        0.32        2.94 o   0.1035E+00
  -2   6   6       27.46       34.10        3.30 o   0.3394E-01
  -1   6   6       68.24       71.80        3.58 o   0.1621E-01
   0   6   6       43.10       41.73        3.98 o   0.2404E-01
   1   6   6     1443.92     1477.21       16.84 o   0.1414E-03
   2   6   6       86.26       94.68        6.56 o   0.8920E-02
   3   6   6       19.86       20.24        4.70 o   0.3016E-01
   4   6   6       13.63       13.10        6.51 o   0.2024E-01
  -4   7   6       13.75       12.11        2.88 o   0.6667E-01
  -3   7   6       -0.08        1.62        5.52 o   0.2692E-03
  -2   7   6       12.49       11.84        3.20 o   0.6020E-01
  -1   7   6      222.03      223.17        9.48 o   0.2944E-02
   0   7   6      503.24      510.68       13.99 o   0.8511E-03
   1   7   6       31.69       34.80        5.60 o   0.1954E-01
   2   7   6        7.40       14.66        4.17 o   0.4187E-01
   3   7   6       77.93       71.63        8.07 o   0.8558E-02
  -3   8   6       12.28       11.72        3.02 o   0.6494E-01
  -2   8   6       21.97       16.80        3.55 o   0.4410E-01
  -1   8   6        9.91        4.22        3.03 o   0.8139E-01
   0   8   6      216.97      190.46       14.27 o   0.2416E-02
   1   8   6       17.95       12.02        3.82 o   0.4537E-01
  -1  -9   7        7.42        2.43        3.52 o   0.6926E-01
   0  -9   7       25.44       21.21        5.12 o   0.2576E-01
   1  -9   7        0.49        0.10        2.72 o   0.4547E-02
  -3  -8   7       42.93       40.26        4.19 o   0.2348E-01
  -2  -8   7       19.31       16.10        3.80 o   0.4209E-01
  -1  -8   7        4.57        5.56        5.60 o   0.2943E-01
   0  -8   7        0.57        1.61        2.60 o   0.5460E-02
   1  -8   7      164.71      163.41        9.62 o   0.4017E-02
   2  -8   7        5.38        9.47        2.77 o   0.8437E-01
   3  -8   7       29.81       24.81        3.62 o   0.3557E-01
   4  -8   7       48.84       39.98        4.18 o   0.2280E-01
  -4  -7   7       60.90       57.80        7.54 o   0.1046E-01
  -3  -7   7      117.42      111.21       11.99 o   0.4243E-02
  -2  -7   7        7.64       11.31        4.22 o   0.4330E-01
  -1  -7   7        3.51       11.39        5.45 o   0.2921E-01
   0  -7   7      235.15      221.05        8.75 o   0.3016E-02
   1  -7   7        0.55        3.50        1.53 o   0.2939E-01
   2  -7   7        8.04        6.64        2.36 o   0.1086E+00
   3  -7   7       -2.57        2.44        2.79 o   0.1108E+00
   4  -7   7       21.41       13.85        3.64 o   0.4535E-01
   5  -7   7        6.12        1.37        1.67 o   0.2352E+00
  -5  -6   7       56.38       45.64        5.18 o   0.1728E-01
  -4  -6   7       69.81       77.93        6.61 o   0.1034E-01
  -3  -6   7        3.86        7.62        3.92 o   0.5381E-01
  -2  -6   7       23.48       23.33        2.99 o   0.4546E-01
  -1  -6   7       19.25       21.54        2.57 o   0.5543E-01
   0  -6   7       24.47       31.88        2.90 o   0.3947E-01
   1  -6   7       45.20       48.76        3.65 o   0.2317E-01
   2  -6   7      354.21      388.92        7.52 o   0.1552E-02
   3  -6   7       78.11       75.37        5.35 o   0.1211E-01
   4  -6   7       57.65       52.98        5.61 o   0.1499E-01
   5  -6   7       22.62       23.14        4.15 o   0.3329E-01
  -6  -5   7        5.76        5.83        4.01 o   0.5244E-01
  -5  -5   7       24.10       27.80        4.54 o   0.2804E-01
  -4  -5   7      265.46      282.74       12.76 o   0.1939E-02
  -3  -5   7       16.37       15.33        2.57 o   0.6646E-01
  -2  -5   7       91.96      103.29        5.39 o   0.9434E-02
  -1  -5   7      721.31      693.80       11.95 o   0.5308E-03
   0  -5   7       13.54       16.16        1.86 o   0.8605E-01
   1  -5   7       33.68       32.03        2.38 o   0.4047E-01
   2  -5   7       -1.04        1.54        2.27 o   0.1232E+00
   3  -5   7      123.32      128.70        9.27 o   0.5158E-02
   4  -5   7        3.21        4.75        2.18 o   0.1454E+00
   5  -5   7       26.31       21.57        3.11 o   0.4425E-01
   6  -5   7       13.40       14.92        2.95 o   0.6090E-01
  -6  -4   7        4.57        1.69        5.44 o   0.3230E-01
  -5  -4   7      118.16      120.96        7.02 o   0.6711E-02
  -4  -4   7        4.34        2.85        2.06 o   0.1687E+00
  -3  -4   7        2.93        2.18        2.22 o   0.1627E+00
  -2  -4   7      775.11      704.83       13.05 o   0.4936E-03
  -1  -4   7      147.15      163.90        4.97 o   0.5767E-02
   0  -4   7      110.43      111.13        3.36 o   0.9933E-02
   1  -4   7       18.28       15.63        1.96 o   0.7830E-01
   2  -4   7       57.45       55.08        3.64 o   0.2017E-01
   3  -4   7      103.80       95.63        6.31 o   0.8659E-02
   4  -4   7       29.10       34.42        2.63 o   0.3846E-01
   5  -4   7        3.54        3.78        2.96 o   0.9428E-01
   6  -4   7       12.61       14.97        2.51 o   0.7229E-01
  -6  -3   7       37.19       37.80        4.26 o   0.2459E-01
  -5  -3   7        9.56        6.34        3.91 o   0.5238E-01
  -4  -3   7        6.28       11.16        3.03 o   0.7077E-01
  -3  -3   7       12.49       13.26        2.35 o   0.8078E-01
  -2  -3   7       29.08       30.54        2.76 o   0.4003E-01
  -1  -3   7       41.56       42.02        2.34 o   0.3219E-01
   0  -3   7      425.85      432.72        5.73 o   0.1302E-02
   1  -3   7      736.02      719.71        8.15 o   0.5242E-03
   2  -3   7        3.69        3.84        1.67 o   0.2121E+00
   3  -3   7      164.15      181.90        6.20 o   0.4701E-02
   4  -3   7        9.49       14.28        2.73 o   0.7078E-01
   5  -3   7       11.52       13.46        2.51 o   0.7664E-01
   6  -3   7        5.71        6.33        2.24 o   0.1230E+00
  -7  -2   7        9.93       12.78        2.21 o   0.9013E-01
  -6  -2   7       45.02       51.72        6.00 o   0.1487E-01
  -5  -2   7       -3.60        1.47        3.47 o   0.7620E-01
  -4  -2   7       79.10       88.47        5.88 o   0.1028E-01
  -3  -2   7       -0.43        1.87        1.30 o   0.7608E-01
  -2  -2   7        1.25        1.20        1.57 o   0.3266E+00
  -1  -2   7       39.39       32.58        1.84 o   0.4174E-01
   0  -2   7       57.59       63.58        2.27 o   0.2165E-01
   1  -2   7      173.12      182.77        5.40 o   0.4795E-02
   2  -2   7      206.23      181.16        4.83 o   0.4589E-02
   3  -2   7      152.61      146.61        6.72 o   0.5533E-02
   4  -2   7      196.88      204.20        8.56 o   0.3478E-02
   5  -2   7      514.62      501.29        9.60 o   0.9406E-03
   6  -2   7      151.24      157.11        6.87 o   0.5219E-02
   7  -2   7        1.39        0.02        1.34 o   0.4941E+00
  -7  -1   7        7.17        7.42        2.63 o   0.9371E-01
  -6  -1   7       52.46       51.80        5.38 o   0.1607E-01
  -5  -1   7      149.12      165.37        6.84 o   0.5058E-02
  -4  -1   7        4.34        4.21        2.27 o   0.1370E+00
  -3  -1   7      978.71      969.44       15.45 o   0.2953E-03
  -2  -1   7      164.77      131.86        5.39 o   0.6373E-02
  -1  -1   7       65.96       69.84        1.75 o   0.1998E-01
   0  -1   7      443.65      448.59        5.15 o   0.1234E-02
   1  -1   7      910.30      892.08        9.53 o   0.3560E-03
   2  -1   7      322.58      302.68        7.78 o   0.2070E-02
   3  -1   7        2.50        5.44        1.49 o   0.2229E+00
   4  -1   7      696.45      743.25       18.70 o   0.4541E-03
   5  -1   7      885.75      944.49       14.31 o   0.3252E-03
   6  -1   7        4.31        8.61        2.91 o   0.8236E-01
   7  -1   7      174.86      142.72        7.97 o   0.4866E-02
  -7   0   7       11.47       12.86        2.26 o   0.8574E-01
  -6   0   7        5.67        1.15        2.72 o   0.1146E+00
  -5   0   7       17.02       25.66        2.82 o   0.4847E-01
  -4   0   7       50.34       45.52        5.87 o   0.1564E-01
  -3   0   7      311.23      314.55       10.88 o   0.1818E-02
  -2   0   7       16.68       12.55        1.89 o   0.9098E-01
  -1   0   7      260.55      245.57        3.20 o   0.3217E-02
   0   0   7      365.76      372.07        6.18 o   0.1648E-02
   1   0   7      458.48      449.69        4.84 o   0.1213E-02
   2   0   7     1244.17     1148.63       10.03 o   0.2169E-03
   3   0   7      112.24      115.06        4.79 o   0.8623E-02
   4   0   7      224.54      236.46        7.70 o   0.3064E-02
   5   0   7       91.95      106.69        6.44 o   0.8278E-02
   6   0   7       18.66       17.29        4.11 o   0.3766E-01
   7   0   7        7.99       10.13        4.46 o   0.4029E-01
  -7   1   7       34.51       25.22        3.01 o   0.3955E-01
  -6   1   7       -1.06        0.66        2.48 o   0.1172E+00
  -5   1   7      154.93      159.30        5.66 o   0.5556E-02
  -4   1   7       44.21       49.68        4.34 o   0.2044E-01
  -3   1   7      972.37      900.39       14.14 o   0.3262E-03
  -2   1   7      146.25      151.39        4.57 o   0.6334E-02
  -1   1   7        9.91       11.53        1.61 o   0.1195E+00
   0   1   7      234.45      218.03        2.74 o   0.3869E-02
   1   1   7     1953.79     1838.42        9.88 o   0.9120E-04
   2   1   7     1227.02     1084.71       11.14 o   0.2326E-03
   3   1   7      145.76      139.26        6.42 o   0.5975E-02
   4   1   7       19.05       22.91        3.40 o   0.4246E-01
   5   1   7        4.55        0.30        2.85 o   0.1115E+00
   6   1   7        4.07        6.33        5.10 o   0.3463E-01
  -7   2   7       57.02       56.62        3.62 o   0.1994E-01
  -6   2   7       51.07       51.90        4.29 o   0.1947E-01
  -5   2   7       26.14       24.50        2.69 o   0.4688E-01
  -4   2   7      166.55      177.34        8.00 o   0.4260E-02
  -3   2   7      180.69      188.71        7.47 o   0.4078E-02
  -2   2   7      343.09      352.64        7.57 o   0.1741E-02
  -1   2   7        0.54        0.47        1.06 o   0.1952E+00
   0   2   7     1146.98     1093.20        9.38 o   0.2427E-03
   1   2   7        0.31        2.00        1.37 o   0.6361E-01
   2   2   7      489.71      451.67        7.76 o   0.1114E-02
   3   2   7        4.03        0.61        2.04 o   0.1991E+00
   4   2   7      491.15      508.84       13.67 o   0.8708E-03
   5   2   7       63.71       58.17        4.81 o   0.1591E-01
   6   2   7       13.29       21.26        3.69 o   0.4209E-01
  -7   3   7       -2.56        1.58        2.05 o   0.1939E+00
  -6   3   7       -5.37        0.02        3.89 o   0.6242E-01
  -5   3   7       15.82       15.70        2.51 o   0.6770E-01
  -4   3   7      115.29      116.08        8.92 o   0.5733E-02
  -3   3   7       40.82       42.09        4.32 o   0.2267E-01
  -2   3   7      145.76      155.88        4.98 o   0.6037E-02
  -1   3   7      714.63      680.55        9.88 o   0.5588E-03
   0   3   7       56.76       46.23        3.37 o   0.2336E-01
   1   3   7      524.66      501.58        7.39 o   0.9644E-03
   2   3   7       11.45       12.18        2.35 o   0.8476E-01
   3   3   7      131.72      122.16        7.21 o   0.6326E-02
   4   3   7      629.09      659.47       12.25 o   0.6023E-03
   5   3   7        1.28        4.16        4.49 o   0.1492E-01
   6   3   7       38.31       42.71        7.17 o   0.1306E-01
  -6   4   7        0.81        0.35        1.47 o   0.5357E-01
  -5   4   7        2.86        0.00        2.37 o   0.1642E+00
  -4   4   7       48.21       52.82        3.38 o   0.2270E-01
  -3   4   7        5.37        5.20        2.30 o   0.1260E+00
  -2   4   7      161.65      165.38        6.59 o   0.4992E-02
  -1   4   7     1008.84      987.54       17.26 o   0.2793E-03
   0   4   7       50.83       59.54        5.49 o   0.1490E-01
   1   4   7       43.03       36.87        3.45 o   0.2828E-01
   2   4   7      296.48      314.45       12.94 o   0.1701E-02
   3   4   7      149.05      158.53        6.99 o   0.5170E-02
   4   4   7      170.46      192.65        9.15 o   0.3678E-02
   5   4   7       46.70       39.94        8.47 o   0.1024E-01
  -6   5   7       -0.18        0.00        3.47 o   0.1734E-02
  -5   5   7        1.37        0.42        2.65 o   0.1356E+00
  -4   5   7       11.32       15.36        2.23 o   0.8059E-01
  -3   5   7        2.54        4.74        1.86 o   0.1830E+00
  -2   5   7      134.76      130.82        7.66 o   0.5779E-02
  -1   5   7       45.56       54.96        4.56 o   0.1855E-01
   0   5   7        1.71        0.10        2.66 o   0.1352E+00
   1   5   7      846.36      883.54       21.42 o   0.3301E-03
   2   5   7      164.90      175.54        8.48 o   0.4165E-02
   3   5   7       14.24        2.15        3.37 o   0.6899E-01
   4   5   7       94.30       88.51       10.78 o   0.5438E-02
   5   5   7      145.87      122.55       11.38 o   0.4139E-02
  -5   6   7       -0.30        0.74        2.29 o   0.9052E-02
  -4   6   7       25.79       29.15        3.45 o   0.3585E-01
  -3   6   7       24.97       23.03        3.49 o   0.3937E-01
  -2   6   7      274.76      279.25        8.42 o   0.2351E-02
  -1   6   7        1.46        2.98        1.74 o   0.2352E+00
   0   6   7      535.27      552.37       12.80 o   0.7834E-03
   1   6   7        2.74        1.05        2.47 o   0.1446E+00
   2   6   7       80.38       80.26        6.47 o   0.1005E-01
   3   6   7       -0.40        0.82        3.02 o   0.2986E-02
   4   6   7       -0.31        7.68        4.83 o   0.4571E-03
  -4   7   7       -2.88        0.01        2.17 o   0.1929E+00
  -3   7   7        4.00        4.12        2.94 o   0.9338E-01
  -2   7   7        9.20       10.59        4.07 o   0.4585E-01
  -1   7   7      129.34      120.78        8.83 o   0.5495E-02
   0   7   7       36.48       36.37        4.47 o   0.2400E-01
   1   7   7      168.26      155.65        8.10 o   0.4619E-02
   2   7   7       60.98       71.94        4.86 o   0.1420E-01
   3   7   7       63.51       59.35        6.70 o   0.1173E-01
  -3   8   7        1.23        0.65        1.61 o   0.3331E+00
  -2   8   7       60.60       51.10        5.32 o   0.1580E-01
  -1   8   7       10.27        9.52        3.10 o   0.6803E-01
   0   8   7      171.23      146.37       12.16 o   0.3431E-02
   1   8   7        0.99        6.71        2.06 o   0.8590E-02
   0  -9   8       11.30        9.44        3.70 o   0.5284E-01
   1  -9   8        0.34       11.36        3.53 o   0.1595E-02
  -3  -8   8      134.80      115.46        6.65 o   0.6843E-02
  -2  -8   8      172.75      186.33        8.98 o   0.3794E-02
  -1  -8   8        5.19        6.26        6.09 o   0.2498E-01
   0  -8   8        2.78        2.07        2.41 o   0.1435E+00
   1  -8   8       46.34       47.67        8.27 o   0.1021E-01
   2  -8   8      120.46      126.09        6.86 o   0.6586E-02
   3  -8   8        2.47        1.56        2.53 o   0.1367E+00
   4  -8   8        2.89        0.12        1.99 o   0.2231E+00
  -4  -7   8        6.84        2.49        4.21 o   0.5071E-01
  -3  -7   8       85.45       82.82        9.70 o   0.6450E-02
  -2  -7   8        7.40        4.55        3.32 o   0.7253E-01
  -1  -7   8       45.87       53.17        6.29 o   0.1392E-01
   0  -7   8       31.90       30.87        3.82 o   0.3059E-01
   1  -7   8       34.29       37.21        3.15 o   0.3180E-01
   2  -7   8       11.17       10.69        2.27 o   0.9241E-01
   3  -7   8       96.72       95.08        6.76 o   0.8434E-02
   4  -7   8      100.70      110.61        6.21 o   0.8066E-02
  -5  -6   8      229.41      178.75        8.81 o   0.3547E-02
  -4  -6   8       44.36       44.36        5.74 o   0.1656E-01
  -3  -6   8      141.84      149.40        9.70 o   0.4400E-02
  -2  -6   8        2.28        5.44        2.46 o   0.1213E+00
  -1  -6   8       84.73       96.51        4.69 o   0.1090E-01
   0  -6   8       54.37       61.18        4.54 o   0.1683E-01
   1  -6   8      509.70      535.64       11.08 o   0.8577E-03
   2  -6   8       13.92       14.48        2.30 o   0.7747E-01
   3  -6   8       28.68       30.16        3.31 o   0.3567E-01
   4  -6   8       43.73       53.87        4.06 o   0.2060E-01
   5  -6   8       14.06       15.99        2.97 o   0.5858E-01
  -5  -5   8       48.51       48.86        5.85 o   0.1541E-01
  -4  -5   8        1.62        3.04        2.43 o   0.1390E+00
  -3  -5   8      109.22      111.54        5.37 o   0.8476E-02
  -2  -5   8       96.98      103.09        5.50 o   0.9192E-02
  -1  -5   8      345.27      348.43        8.53 o   0.1711E-02
   0  -5   8        8.32        8.00        2.02 o   0.1210E+00
   1  -5   8      326.66      315.35        6.89 o   0.2032E-02
   2  -5   8       46.95       42.66        4.11 o   0.2268E-01
   3  -5   8      492.20      492.15       11.08 o   0.9535E-03
   4  -5   8       20.25       19.02        2.89 o   0.5265E-01
   5  -5   8       62.97       60.27        4.38 o   0.1671E-01
   6  -5   8       78.38       75.79        5.56 o   0.1173E-01
  -6  -4   8      128.16      107.03        7.21 o   0.6899E-02
  -5  -4   8       15.81        0.05        2.88 o   0.9123E-01
  -4  -4   8       66.22       75.07        3.67 o   0.1571E-01
  -3  -4   8       18.26       19.51        3.13 o   0.4948E-01
  -2  -4   8       -1.22        0.75        1.92 o   0.2415E+00
  -1  -4   8        0.86        0.29        1.02 o   0.2254E+00
   0  -4   8     1173.88     1146.06        9.54 o   0.2259E-03
   1  -4   8        7.58        7.93        1.70 o   0.1447E+00
   2  -4   8      190.83      202.90        6.79 o   0.3911E-02
   3  -4   8        5.67        7.76        2.63 o   0.9492E-01
   4  -4   8      372.92      390.97        7.63 o   0.1501E-02
   5  -4   8        2.28        4.07        4.14 o   0.5305E-01
   6  -4   8        0.30        0.27        1.90 o   0.1914E-01
  -6  -3   8       87.85       88.68        5.73 o   0.1016E-01
  -5  -3   8       25.33       28.67        4.96 o   0.2482E-01
  -4  -3   8      558.59      569.94       14.57 o   0.7163E-03
  -3  -3   8      126.62      128.85        7.82 o   0.5862E-02
  -2  -3   8        0.42        0.16        1.19 o   0.1231E+00
  -1  -3   8       25.10       25.72        2.12 o   0.5290E-01
   0  -3   8      509.50      510.49        5.90 o   0.9796E-03
   1  -3   8        4.90        2.42        1.66 o   0.2275E+00
   2  -3   8       21.06       21.10        3.06 o   0.4763E-01
   3  -3   8      969.63      991.22       14.49 o   0.2917E-03
   4  -3   8      418.95      423.58       10.92 o   0.1205E-02
   5  -3   8       44.62       48.01        3.99 o   0.2212E-01
   6  -3   8       79.40       67.37        4.39 o   0.1453E-01
  -7  -2   8       14.53       14.79        2.24 o   0.7772E-01
  -6  -2   8       19.57       19.91        3.72 o   0.4045E-01
  -5  -2   8      484.26      491.74       13.94 o   0.9003E-03
  -4  -2   8        5.38       10.28        3.60 o   0.5738E-01
  -3  -2   8       55.17       52.47        4.23 o   0.1915E-01
  -2  -2   8      179.27      205.25        5.41 o   0.4255E-02
  -1  -2   8       16.04       15.54        1.55 o   0.9236E-01
   0  -2   8        2.34        0.74        1.10 o   0.5439E+00
   1  -2   8       -0.53        0.60        0.97 o   0.2650E+00
   2  -2   8      159.21      161.41        4.41 o   0.5829E-02
   3  -2   8      101.02       85.04        5.68 o   0.1002E-01
   4  -2   8      307.47      304.54        9.28 o   0.2000E-02
   5  -2   8      121.10      139.22        5.23 o   0.6994E-02
   6  -2   8       52.64       65.00        4.45 o   0.1660E-01
   7  -2   8       12.34        5.67        2.55 o   0.9468E-01
  -7  -1   8       68.10       57.30        5.52 o   0.1410E-01
  -6  -1   8       64.51       68.46        5.46 o   0.1322E-01
  -5  -1   8      660.06      710.04       12.39 o   0.5400E-03
  -4  -1   8        3.09        0.80        3.05 o   0.9901E-01
  -3  -1   8      174.78      168.40        7.08 o   0.4624E-02
  -2  -1   8     2255.24     2118.13       14.43 o   0.6903E-04
  -1  -1   8     1057.94     1031.74        6.83 o   0.2767E-03
   0  -1   8      129.73      125.08        2.86 o   0.8629E-02
   1  -1   8     1046.15      863.77       11.87 o   0.3323E-03
   2  -1   8      857.95      817.35       11.14 o   0.4029E-03
   3  -1   8      195.92      165.35        6.60 o   0.4611E-02
   4  -1   8       68.00       67.75        6.64 o   0.1104E-01
   5  -1   8       28.59       30.71        3.63 o   0.3276E-01
   6  -1   8        4.47        2.88        2.82 o   0.1034E+00
   7  -1   8        7.51        2.64        3.30 o   0.7669E-01
  -7   0   8       66.85       63.91        3.93 o   0.1687E-01
  -6   0   8      173.48      169.48        6.51 o   0.4789E-02
  -5   0   8      200.79      208.42        6.40 o   0.3816E-02
  -4   0   8       -0.68        0.40        1.64 o   0.3429E-01
  -3   0   8      312.64      270.28        8.91 o   0.2234E-02
  -2   0   8     2162.56     1986.00       18.95 o   0.7594E-04
  -1   0   8        0.10        0.00        1.43 o   0.5946E-01
   0   0   8      279.89      302.36        4.57 o   0.2430E-02
   1   0   8      264.47      273.38        4.50 o   0.2778E-02
   2   0   8      577.78      539.23        8.13 o   0.8345E-03
   3   0   8      756.31      730.20       11.87 o   0.4886E-03
   4   0   8       44.09       41.07        3.95 o   0.2419E-01
   5   0   8       78.90       75.59        4.91 o   0.1275E-01
   6   0   8       17.42       20.22        6.90 o   0.1719E-01
   7   0   8        1.89        2.07        3.29 o   0.8437E-01
  -7   1   8        4.76        3.60        1.83 o   0.1865E+00
  -6   1   8       29.17       27.75        3.14 o   0.3842E-01
  -5   1   8       37.92       35.67        3.13 o   0.3176E-01
  -4   1   8      101.23       94.54        5.24 o   0.9849E-02
  -3   1   8     1430.70     1302.31       22.05 o   0.1599E-03
  -2   1   8      710.37      717.10        8.65 o   0.5349E-03
  -1   1   8      141.72      154.62        3.31 o   0.6718E-02
   0   1   8     1702.97     1604.15       12.72 o   0.1172E-03
   1   1   8     1127.89     1012.56       10.27 o   0.2673E-03
   2   1   8      185.87      188.92        4.34 o   0.4737E-02
   3   1   8      322.62      319.21        9.47 o   0.1861E-02
   4   1   8      234.13      235.34        9.72 o   0.2732E-02
   5   1   8       25.81       30.29        4.33 o   0.2836E-01
   6   1   8        7.34        8.49        5.30 o   0.3098E-01
  -7   2   8       16.50        9.24        3.30 o   0.5867E-01
  -6   2   8       32.86       26.45        4.27 o   0.2891E-01
  -5   2   8        8.49        7.46        2.03 o   0.1231E+00
  -4   2   8       29.14       24.75        3.85 o   0.3370E-01
  -3   2   8      546.00      510.97       12.92 o   0.8364E-03
  -2   2   8        1.03        0.86        1.78 o   0.2769E+00
  -1   2   8       -0.64        0.15        1.34 o   0.7618E-01
   0   2   8     2106.81     1904.84       12.17 o   0.8270E-04
   1   2   8      306.65      297.26        5.71 o   0.2298E-02
   2   2   8      201.12      185.55        5.36 o   0.4437E-02
   3   2   8      749.41      771.13       15.34 o   0.4427E-03
   4   2   8       40.95       46.13        3.83 o   0.2374E-01
   5   2   8       74.95       77.20        5.82 o   0.1136E-01
   6   2   8       13.30       13.88        3.64 o   0.4879E-01
  -7   3   8       -3.28        1.60        2.35 o   0.1515E+00
  -6   3   8        1.52        0.82        3.03 o   0.1032E+00
  -5   3   8       47.16       47.95        3.89 o   0.2221E-01
  -4   3   8      177.02      180.19       10.46 o   0.3470E-02
  -3   3   8       23.13       29.59        3.73 o   0.3382E-01
  -2   3   8       62.70       58.14        4.12 o   0.1773E-01
  -1   3   8     1825.64     1738.70       16.17 o   0.1005E-03
   0   3   8      312.86      286.70        6.13 o   0.2328E-02
   1   3   8       -0.22        0.02        1.74 o   0.2752E-01
   2   3   8      183.22      185.71        6.78 o   0.4284E-02
   3   3   8      273.53      256.74       10.10 o   0.2352E-02
   4   3   8       19.10       24.04        3.14 o   0.4490E-01
   5   3   8      341.66      357.58       14.29 o   0.1374E-02
   6   3   8        6.68        1.47        4.59 o   0.4416E-01
  -6   4   8       86.24       76.45        5.51 o   0.1142E-01
  -5   4   8       -4.61        0.43        2.49 o   0.1403E+00
  -4   4   8        5.21        3.10        1.57 o   0.2282E+00
  -3   4   8        3.66        5.03        3.20 o   0.7958E-01
  -2   4   8      211.96      205.73        7.56 o   0.3554E-02
  -1   4   8       85.71       82.20        4.96 o   0.1172E-01
   0   4   8        3.36        5.03        3.12 o   0.8332E-01
   1   4   8        1.65        0.01        2.08 o   0.2176E+00
   2   4   8       89.13       94.65        7.13 o   0.8273E-02
   3   4   8       42.15       49.59        5.30 o   0.1738E-01
   4   4   8       93.36       90.15        6.81 o   0.8712E-02
   5   4   8        5.69        8.59        4.67 o   0.3889E-01
  -6   5   8       10.16        6.08        3.29 o   0.6817E-01
  -5   5   8       39.15       44.40        4.01 o   0.2368E-01
  -4   5   8       27.51       29.60        3.34 o   0.3606E-01
  -3   5   8      138.45      147.90        5.12 o   0.6383E-02
  -2   5   8       17.68       13.59        3.58 o   0.4805E-01
  -1   5   8      112.85      115.32        6.85 o   0.7130E-02
   0   5   8      124.24      131.55        7.16 o   0.6178E-02
   1   5   8       42.71       37.45        5.25 o   0.1954E-01
   2   5   8     1358.42     1374.14       23.00 o   0.1540E-03
   3   5   8       28.89       32.40        5.50 o   0.2066E-01
   4   5   8        5.93       10.11        5.41 o   0.2965E-01
   5   5   8        7.63        6.59        5.51 o   0.2948E-01
  -5   6   8       11.91       10.59        3.82 o   0.4905E-01
  -4   6   8       -5.79        0.92        2.71 o   0.1160E+00
  -3   6   8       38.44       39.50        3.78 o   0.2640E-01
  -2   6   8       42.14       39.84        4.27 o   0.2334E-01
  -1   6   8       69.79       64.30        4.94 o   0.1443E-01
   0   6   8        6.83        0.01        2.88 o   0.1061E+00
   1   6   8      200.77      206.01        7.34 o   0.3673E-02
   2   6   8        1.08        0.03        3.27 o   0.4037E-01
   3   6   8       36.12       30.16        5.23 o   0.2169E-01
   4   6   8       14.41        5.07        5.83 o   0.2615E-01
  -4   7   8       18.60       13.07        2.85 o   0.6212E-01
  -3   7   8       12.39       10.68        4.13 o   0.4359E-01
  -2   7   8       12.07        7.82        6.23 o   0.2295E-01
  -1   7   8       54.02       48.86        6.11 o   0.1439E-01
   0   7   8       22.77       17.40        4.99 o   0.2828E-01
   1   7   8      146.15      140.88        7.27 o   0.5540E-02
   2   7   8       11.22        9.49        2.82 o   0.7581E-01
  -2   8   8       32.02       29.05        4.09 o   0.2936E-01
  -1   8   8       26.51       15.83        3.21 o   0.4787E-01
   0   8   8        4.61        7.78        3.79 o   0.5623E-01
   0  -9   9       -4.24        0.14        2.71 o   0.1233E+00
   1  -9   9       -0.92        3.90        1.53 o   0.2631E-01
  -3  -8   9       56.47       58.59        4.47 o   0.1727E-01
  -2  -8   9       86.03       92.57        6.58 o   0.9016E-02
  -1  -8   9       14.49       12.37        6.01 o   0.2326E-01
   0  -8   9       11.59        9.43        3.14 o   0.6597E-01
   1  -8   9        3.83        0.61        2.54 o   0.1369E+00
   2  -8   9       60.83       60.34        5.11 o   0.1510E-01
   3  -8   9        1.05        2.91        2.40 o   0.5867E-01
  -4  -7   9       22.61       22.09        5.12 o   0.2594E-01
  -3  -7   9       78.85       78.08        9.60 o   0.6752E-02
  -2  -7   9      175.70      180.03       10.15 o   0.3560E-02
  -1  -7   9       14.67       13.08        4.54 o   0.3588E-01
   0  -7   9        1.12        4.81        2.61 o   0.3240E-01
   1  -7   9       89.38       98.67        4.68 o   0.1056E-01
   2  -7   9        3.44        5.73        3.07 o   0.8373E-01
   3  -7   9       -3.70        0.72        2.98 o   0.1025E+00
   4  -7   9      243.37      232.12       11.03 o   0.2532E-02
  -5  -6   9       42.38       26.53        5.89 o   0.1879E-01
  -4  -6   9        8.61        9.37        3.83 o   0.5152E-01
  -3  -6   9      201.58      210.81        9.16 o   0.3247E-02
  -2  -6   9       34.12       42.23        3.98 o   0.2520E-01
  -1  -6   9       15.82       19.15        2.57 o   0.6094E-01
   0  -6   9       37.35       39.22        2.99 o   0.3113E-01
   1  -6   9       29.80       35.83        2.69 o   0.3688E-01
   2  -6   9      109.32       99.44        4.39 o   0.1004E-01
   3  -6   9       41.42       48.29        4.05 o   0.2222E-01
   4  -6   9       55.48       69.61        4.40 o   0.1582E-01
   5  -6   9       -1.34        6.92        2.16 o   0.1382E+00
  -5  -5   9       -2.35        3.10        3.39 o   0.7733E-01
  -4  -5   9        1.74        4.31        2.69 o   0.1115E+00
  -3  -5   9      226.19      242.12        7.58 o   0.3009E-02
  -2  -5   9        1.97        1.77        2.57 o   0.1331E+00
  -1  -5   9      239.35      257.12        8.13 o   0.2719E-02
   0  -5   9        4.57        2.87        2.11 o   0.1616E+00
   1  -5   9       43.12       41.04        3.21 o   0.2793E-01
   2  -5   9       17.65       20.06        2.86 o   0.5343E-01
   3  -5   9      897.72      930.65       14.75 o   0.3270E-03
   4  -5   9       36.94       35.88        3.50 o   0.2957E-01
   5  -5   9       13.90       22.71        2.66 o   0.5588E-01
   6  -5   9        0.96        2.65        0.82 o   0.2767E+00
  -6  -4   9      172.45      148.29        8.03 o   0.4751E-02
  -5  -4   9      333.43      314.01       11.25 o   0.1741E-02
  -4  -4   9      519.36      521.80       11.17 o   0.8716E-03
  -3  -4   9      435.16      444.04       10.97 o   0.1128E-02
  -2  -4   9       72.52       73.65        4.60 o   0.1382E-01
  -1  -4   9      235.74      213.05        7.37 o   0.3327E-02
   0  -4   9       68.49       70.04        3.00 o   0.1758E-01
   1  -4   9       65.95       77.19        3.72 o   0.1532E-01
   2  -4   9      352.04      366.21       10.60 o   0.1518E-02
   3  -4   9       96.43      100.94        6.43 o   0.8457E-02
   4  -4   9      288.25      301.46        7.74 o   0.2196E-02
   5  -4   9      136.16      140.48        8.14 o   0.5281E-02
   6  -4   9       96.79       99.72        5.59 o   0.9310E-02
  -6  -3   9      233.33      215.11        7.39 o   0.3316E-02
  -5  -3   9       34.91       45.86        5.39 o   0.1823E-01
  -4  -3   9     1809.41     1941.50       32.10 o   0.8247E-04
  -3  -3   9       74.40       72.52        6.59 o   0.1058E-01
  -2  -3   9       44.53       41.35        2.97 o   0.2873E-01
  -1  -3   9       34.50       35.41        2.61 o   0.3629E-01
   0  -3   9        9.67       10.73        1.51 o   0.1297E+00
   1  -3   9      199.66      206.65        6.66 o   0.3806E-02
   2  -3   9       68.32       69.99        4.62 o   0.1445E-01
   3  -3   9      387.03      397.96       11.18 o   0.1319E-02
   4  -3   9      370.39      364.21       10.60 o   0.1489E-02
   5  -3   9      191.47      215.89        7.24 o   0.3617E-02
   6  -3   9        2.43        1.10        2.17 o   0.1826E+00
  -7  -2   9        3.16        3.81        1.52 o   0.2434E+00
  -6  -2   9      166.76      161.31        9.93 o   0.3936E-02
  -5  -2   9      385.28      398.75       12.54 o   0.1265E-02
  -4  -2   9      410.09      455.47       15.49 o   0.9959E-03
  -3  -2   9       50.04       43.64        5.42 o   0.1729E-01
  -2  -2   9       57.96       63.95        3.43 o   0.1883E-01
  -1  -2   9      133.20      120.37        3.49 o   0.8520E-02
   0  -2   9      438.10      450.35        5.73 o   0.1228E-02
   1  -2   9       47.11       48.86        2.77 o   0.2629E-01
   2  -2   9        4.82       12.02        1.81 o   0.1205E+00
   3  -2   9      141.88      136.50        5.96 o   0.6340E-02
   4  -2   9       -2.01        0.03        2.31 o   0.1761E+00
   5  -2   9       -2.01        1.03        2.13 o   0.1916E+00
   6  -2   9      107.30      116.42        5.63 o   0.8078E-02
   7  -2   9        4.98        0.01        2.48 o   0.1430E+00
  -7  -1   9       59.87       56.94        4.39 o   0.1747E-01
  -6  -1   9       -2.42        1.07        3.16 o   0.9321E-01
  -5  -1   9      447.81      467.65       11.48 o   0.1043E-02
  -4  -1   9        6.54        1.41        2.52 o   0.1261E+00
  -3  -1   9       91.26       85.48        5.47 o   0.1058E-01
  -2  -1   9      241.33      226.61        6.82 o   0.3207E-02
  -1  -1   9      170.80      196.80        3.08 o   0.4948E-02
   0  -1   9      115.33      122.89        2.87 o   0.9235E-02
   1  -1   9      226.54      212.01        5.21 o   0.3749E-02
   2  -1   9     2888.12     2635.60       23.96 o   0.4388E-04
   3  -1   9      758.86      718.80       14.43 o   0.4804E-03
   4  -1   9       54.37       51.75        5.99 o   0.1437E-01
   5  -1   9        5.69        4.36        2.59 o   0.1093E+00
   6  -1   9      212.92      220.76       11.24 o   0.2717E-02
   7  -1   9       39.28       27.80        5.42 o   0.2092E-01
  -7   0   9       26.93       21.89        2.48 o   0.5176E-01
  -6   0   9      155.32      137.58        6.97 o   0.5640E-02
  -5   0   9       25.24       21.42        3.02 o   0.4591E-01
  -4   0   9       21.01       24.59        4.32 o   0.3151E-01
  -3   0   9      170.79      178.71        6.67 o   0.4572E-02
  -2   0   9     1485.58     1358.69       13.84 o   0.1557E-03
  -1   0   9        2.29        0.08        1.36 o   0.4419E+00
   0   0   9      216.58      235.28        3.41 o   0.3669E-02
   1   0   9      390.25      377.02        4.85 o   0.1608E-02
   2   0   9     1738.53     1625.98       16.49 o   0.1124E-03
   3   0   9      123.56      123.41        6.19 o   0.7036E-02
   4   0   9       15.31       16.36        3.29 o   0.5138E-01
   5   0   9      178.43      187.61        7.37 o   0.4145E-02
   6   0   9        0.78        3.30        3.12 o   0.2632E-02
   7   0   9       17.14       16.21        4.01 o   0.4002E-01
  -7   1   9       14.78       12.17        2.46 o   0.7707E-01
  -6   1   9        8.94       10.01        3.16 o   0.6661E-01
  -5   1   9       50.68       57.36        3.94 o   0.1952E-01
  -4   1   9        4.13        4.93        2.53 o   0.1140E+00
  -3   1   9      109.64      104.62        5.83 o   0.8460E-02
  -2   1   9        0.49        0.46        1.02 o   0.2252E+00
  -1   1   9      933.60      890.23        7.62 o   0.3555E-03
   0   1   9       74.15       81.36        2.40 o   0.1608E-01
   1   1   9      199.98      188.79        3.92 o   0.4656E-02
   2   1   9       72.51       63.08        3.01 o   0.1849E-01
   3   1   9      146.92      131.05        8.30 o   0.5306E-02
   4   1   9      690.95      712.64       16.18 o   0.4965E-03
   5   1   9       16.16       18.07        3.16 o   0.5142E-01
   6   1   9       23.88       10.17        4.29 o   0.3811E-01
  -7   2   9        2.95        0.20        2.61 o   0.1359E+00
  -6   2   9        8.82        5.38        2.91 o   0.8474E-01
  -5   2   9       39.99       42.35        3.88 o   0.2474E-01
  -4   2   9      328.86      330.48       13.81 o   0.1515E-02
  -3   2   9      328.16      341.18       10.42 o   0.1681E-02
  -2   2   9       18.77       29.80        2.57 o   0.4678E-01
  -1   2   9      525.36      493.12        9.13 o   0.9539E-03
   0   2   9        1.62        0.56        1.44 o   0.3943E+00
   1   2   9        2.93        0.44        1.44 o   0.3705E+00
   2   2   9       99.74      106.67        3.91 o   0.1027E-01
   3   2   9      928.13      955.04       14.97 o   0.3109E-03
   4   2   9       49.84       64.67        3.60 o   0.1906E-01
   5   2   9       25.96       25.01        4.61 o   0.2813E-01
   6   2   9       -4.84        0.56        3.13 o   0.9290E-01
  -7   3   9       17.01       14.16        2.87 o   0.6134E-01
  -6   3   9       15.39       16.84        3.40 o   0.4910E-01
  -5   3   9       15.85       17.16        2.56 o   0.6408E-01
  -4   3   9       68.00       72.49        7.14 o   0.9982E-02
  -3   3   9       54.11       57.65        4.36 o   0.1792E-01
  -2   3   9       47.80       63.73        3.85 o   0.1881E-01
  -1   3   9        0.31        1.24        1.63 o   0.3486E-01
   0   3   9      123.64      105.64        4.69 o   0.8920E-02
   1   3   9        6.65        7.46        2.28 o   0.1126E+00
   2   3   9      146.34      150.58        5.69 o   0.5930E-02
   3   3   9     1059.67     1106.84       19.63 o   0.2335E-03
   4   3   9      217.30      217.01        9.60 o   0.3010E-02
   5   3   9       10.88       17.29        4.49 o   0.3542E-01
   6   3   9       -2.36        3.65        5.30 o   0.2236E-01
  -6   4   9        8.88       14.26        3.33 o   0.5655E-01
  -5   4   9      207.06      202.30        7.79 o   0.3592E-02
  -4   4   9      236.08      257.04        7.04 o   0.2864E-02
  -3   4   9      133.81      146.53        7.66 o   0.5381E-02
  -2   4   9       48.52       52.05        4.14 o   0.2021E-01
  -1   4   9       34.07       31.14        3.15 o   0.3491E-01
   0   4   9       30.85       35.71        4.80 o   0.2318E-01
   1   4   9      285.10      296.30       11.98 o   0.1890E-02
   2   4   9     2394.05     2379.29       36.21 o   0.5398E-04
   3   4   9      115.46      122.80        8.90 o   0.5574E-02
   4   4   9       79.94       69.85        6.43 o   0.1080E-01
   5   4   9      233.46      227.70       15.57 o   0.1983E-02
  -6   5   9       36.46       31.74        4.15 o   0.2720E-01
  -5   5   9       10.15        9.43        2.70 o   0.8114E-01
  -4   5   9       30.32       32.01        3.26 o   0.3462E-01
  -3   5   9       79.04       79.75        3.88 o   0.1387E-01
  -2   5   9        5.28        9.21        1.89 o   0.1306E+00
  -1   5   9        1.74        0.05        3.18 o   0.9615E-01
   0   5   9        3.16        3.88        2.26 o   0.1438E+00
   1   5   9      642.65      682.47       11.28 o   0.5812E-03
   2   5   9     1141.38     1153.62       21.29 o   0.2106E-03
   3   5   9       86.69       86.11        8.18 o   0.7670E-02
   4   5   9      200.65      178.53       14.64 o   0.2479E-02
   5   5   9       40.10       22.89        6.45 o   0.1724E-01
  -5   6   9       42.27       34.37        4.81 o   0.2213E-01
  -4   6   9       64.62       64.19        5.32 o   0.1395E-01
  -3   6   9        3.76        2.47        2.81 o   0.1068E+00
  -2   6   9        4.24        8.30        2.69 o   0.9270E-01
  -1   6   9        0.09        9.93        4.62 o   0.5462E-03
   0   6   9        7.83        9.46        2.07 o   0.1122E+00
   1   6   9      511.90      542.90       12.75 o   0.8160E-03
   2   6   9       -2.63        0.10        2.89 o   0.1130E+00
   3   6   9        6.05        4.07        5.43 o   0.3137E-01
  -4   7   9        0.46        3.34        1.45 o   0.3430E-01
  -3   7   9        2.87        1.78        3.23 o   0.8716E-01
  -2   7   9        3.80        1.60        2.11 o   0.1779E+00
  -1   7   9        5.58        2.00        3.04 o   0.9233E-01
   0   7   9      268.28      274.20       12.36 o   0.2016E-02
   1   7   9       89.37       82.44        6.75 o   0.9292E-02
   2   7   9       11.21       10.61        2.88 o   0.7160E-01
  -2   8   9       44.50       37.35        5.61 o   0.1801E-01
  -1   8   9        0.54        2.13        2.03 o   0.1470E-01
   0   8   9       22.19       16.91        5.27 o   0.2637E-01
   1  -9  10        3.30        3.67        3.52 o   0.7049E-01
  -2  -8  10        4.80        2.93        4.23 o   0.5091E-01
  -1  -8  10       96.03       83.72       10.52 o   0.5689E-02
   0  -8  10       15.27       19.11        4.00 o   0.3888E-01
   1  -8  10        3.87        2.14        3.26 o   0.8361E-01
   2  -8  10       -2.72        0.02        3.26 o   0.9021E-01
   3  -8  10       -0.44        0.12        1.55 o   0.4362E-01
  -4  -7  10       28.16       18.20        5.37 o   0.2452E-01
  -3  -7  10       80.81       80.39        9.53 o   0.6723E-02
  -2  -7  10       -0.83        0.18        2.18 o   0.1102E-01
  -1  -7  10       68.44       77.51        7.37 o   0.9373E-02
   0  -7  10      164.97      159.54        8.52 o   0.4433E-02
   1  -7  10        4.25        6.91        2.19 o   0.1273E+00
   2  -7  10      117.95      124.05        6.36 o   0.7014E-02
   3  -7  10        4.59        5.90        3.24 o   0.7523E-01
   4  -7  10       17.04       18.56        3.89 o   0.4014E-01
  -5  -6  10       11.07       14.16        4.27 o   0.3975E-01
  -4  -6  10       17.55       17.40        4.36 o   0.3515E-01
  -3  -6  10       -0.10        0.88        4.82 o   0.4637E-03
  -2  -6  10      345.34      344.36       10.23 o   0.1640E-02
  -1  -6  10       12.62       11.28        2.47 o   0.8164E-01
   0  -6  10        6.16        7.59        2.31 o   0.1114E+00
   1  -6  10       50.12       51.77        3.10 o   0.2367E-01
   2  -6  10       60.43       64.19        4.12 o   0.1689E-01
   3  -6  10        5.38        3.05        2.78 o   0.1036E+00
   4  -6  10       60.83       62.95        4.40 o   0.1640E-01
   5  -6  10       31.97       25.83        3.02 o   0.3993E-01
  -5  -5  10       15.79        8.98        3.27 o   0.6037E-01
  -4  -5  10      134.91      138.11        8.98 o   0.4970E-02
  -3  -5  10      103.05      108.41        4.66 o   0.9401E-02
  -2  -5  10        1.78        0.03        2.12 o   0.2077E+00
  -1  -5  10      109.25      112.41        6.73 o   0.7402E-02
   0  -5  10       71.11       76.08        4.68 o   0.1348E-01
   1  -5  10      295.28      320.44        8.13 o   0.2022E-02
   2  -5  10       27.15       25.88        3.39 o   0.3789E-01
   3  -5  10      165.83      174.48        6.69 o   0.4708E-02
   4  -5  10      184.16      180.26        6.93 o   0.4339E-02
   5  -5  10       61.95       62.94        5.02 o   0.1491E-01
   6  -5  10       16.85        9.74        2.33 o   0.8480E-01
  -6  -4  10        8.28        5.31        2.52 o   0.1045E+00
  -5  -4  10      165.09      168.10        8.09 o   0.4414E-02
  -4  -4  10      420.87      454.64       11.30 o   0.1110E-02
  -3  -4  10       48.64       55.08        4.98 o   0.1700E-01
  -2  -4  10       13.19       16.10        2.73 o   0.6439E-01
  -1  -4  10      104.41      118.18        5.16 o   0.8400E-02
   0  -4  10       17.72       17.97        2.45 o   0.6369E-01
   1  -4  10        5.64        7.57        2.27 o   0.1150E+00
   2  -4  10       49.88       50.79        4.43 o   0.1934E-01
   3  -4  10      170.75      194.42        8.28 o   0.3868E-02
   4  -4  10      211.72      227.03        7.39 o   0.3302E-02
   5  -4  10       31.58       37.12        4.41 o   0.2480E-01
   6  -4  10       67.80       69.00        4.56 o   0.1473E-01
  -6  -3  10      129.10      113.81        5.59 o   0.7707E-02
  -5  -3  10       26.08       29.90        3.96 o   0.3117E-01
  -4  -3  10      422.84      458.78        9.93 o   0.1134E-02
  -3  -3  10        5.47        0.49        2.38 o   0.1485E+00
  -2  -3  10       53.98       59.10        3.36 o   0.2048E-01
  -1  -3  10     1169.78     1098.39       12.64 o   0.2345E-03
   0  -3  10       29.81       24.74        2.14 o   0.5111E-01
   1  -3  10      263.89      246.20        7.92 o   0.2729E-02
   2  -3  10      106.29      127.91        6.92 o   0.6735E-02
   3  -3  10        0.30        0.51        2.32 o   0.8566E-02
   4  -3  10       40.46       50.60        3.40 o   0.2431E-01
   5  -3  10       63.12       69.41        5.95 o   0.1229E-01
   6  -3  10       14.84       11.23        2.35 o   0.8282E-01
  -7  -2  10       33.66       30.88        3.05 o   0.3592E-01
  -6  -2  10       -0.22        5.02        4.30 o   0.7296E-03
  -5  -2  10      165.64      161.21        6.34 o   0.5128E-02
  -4  -2  10       62.55       71.34        6.89 o   0.1059E-01
  -3  -2  10       14.34       10.38        3.26 o   0.5958E-01
  -2  -2  10      177.14      161.36        5.07 o   0.5371E-02
  -1  -2  10      980.26      913.84       10.28 o   0.3291E-03
   0  -2  10        2.91        2.76        1.50 o   0.2728E+00
   1  -2  10       54.98       39.54        2.72 o   0.2852E-01
   2  -2  10      295.79      280.31        6.57 o   0.2418E-02
   3  -2  10       -1.03        0.03        2.38 o   0.1303E+00
   4  -2  10        8.54        9.26        2.92 o   0.7565E-01
   5  -2  10      236.43      256.38        7.24 o   0.2846E-02
   6  -2  10       46.30       39.97        4.73 o   0.2079E-01
  -7  -1  10        3.69        7.84        1.84 o   0.1493E+00
  -6  -1  10      177.91      159.83        8.31 o   0.4378E-02
  -5  -1  10      362.76      384.78       10.36 o   0.1439E-02
  -4  -1  10        0.92        0.80        1.61 o   0.3649E-01
  -3  -1  10      118.32      117.21        6.20 o   0.7386E-02
  -2  -1  10      444.65      413.03        8.21 o   0.1278E-02
  -1  -1  10     2450.08     2276.50       18.50 o   0.5929E-04
   0  -1  10      405.95      372.06        6.58 o   0.1545E-02
   1  -1  10     1375.44     1276.77       11.39 o   0.1781E-03
   2  -1  10      568.38      547.90        9.68 o   0.8094E-03
   3  -1  10      100.96       94.97        5.99 o   0.9074E-02
   4  -1  10        3.59        6.64        2.54 o   0.1072E+00
   5  -1  10       49.54       40.66        4.62 o   0.2075E-01
   6  -1  10       96.68       97.68        7.90 o   0.7292E-02
  -7   0  10        4.96        1.74        1.83 o   0.2099E+00
  -6   0  10      218.50      223.21        9.46 o   0.2966E-02
  -5   0  10      117.84      125.97        5.39 o   0.7538E-02
  -4   0  10      129.45      134.08        8.83 o   0.5185E-02
  -3   0  10        5.89        5.69        2.28 o   0.1231E+00
  -2   0  10     5487.15     5254.30       27.50 o   0.1196E-04
  -1   0  10     2036.51     1991.31       11.76 o   0.8009E-04
   0   0  10        5.31        2.01        1.45 o   0.2740E+00
   1   0  10     1555.03     1466.62        9.93 o   0.1398E-03
   2   0  10       13.52       13.50        2.37 o   0.7811E-01
   3   0  10      123.47      124.49        7.83 o   0.6027E-02
   4   0  10       39.46       40.77        4.84 o   0.2088E-01
   5   0  10       14.08       14.32        3.05 o   0.5925E-01
   6   0  10       94.28       96.08        7.62 o   0.7645E-02
  -7   1  10       48.26       46.28        3.30 o   0.2485E-01
  -6   1  10       -1.99        2.75        3.19 o   0.8751E-01
  -5   1  10       11.31        9.91        2.24 o   0.9568E-01
  -4   1  10       34.22       38.42        4.93 o   0.2155E-01
  -3   1  10      172.31      185.58        7.24 o   0.4269E-02
  -2   1  10       96.05       98.46        3.44 o   0.1151E-01
  -1   1  10        2.47        0.23        1.27 o   0.4775E+00
   0   1  10     1791.86     1617.00       11.05 o   0.1128E-03
   1   1  10     3432.77     3026.24       16.57 o   0.3328E-04
   2   1  10      129.27      110.73        3.99 o   0.8920E-02
   3   1  10       -0.34        2.90        3.06 o   0.2854E-02
   4   1  10       56.86       55.95        5.27 o   0.1552E-01
   5   1  10       42.63       39.17        4.71 o   0.2142E-01
   6   1  10        5.96       15.95        4.65 o   0.3541E-01
  -7   2  10        0.51        0.32        1.54 o   0.4424E-01
  -6   2  10       40.18       38.66        3.70 o   0.2679E-01
  -5   2  10       62.17       70.59        5.02 o   0.1398E-01
  -4   2  10      384.03      407.75       15.14 o   0.1140E-02
  -3   2  10        0.61        0.04        1.57 o   0.4106E-01
  -2   2  10       18.47       23.51        2.43 o   0.5554E-01
  -1   2  10       13.62       16.94        1.76 o   0.8637E-01
   0   2  10     1782.23     1621.56       14.61 o   0.1117E-03
   1   2  10      362.17      317.26        6.17 o   0.1949E-02
   2   2  10       15.23       17.87        2.28 o   0.6943E-01
   3   2  10      760.23      758.23       13.94 o   0.4559E-03
   4   2  10        5.74        7.16        2.58 o   0.9922E-01
   5   2  10        7.24       11.23        3.50 o   0.5739E-01
   6   2  10        1.46        1.08        2.85 o   0.1150E+00
  -6   3  10       -1.24        0.14        2.85 o   0.9265E-01
  -5   3  10      118.55      130.46        5.09 o   0.7498E-02
  -4   3  10       -1.55        0.31        1.75 o   0.2928E+00
  -3   3  10      200.00      211.02        9.09 o   0.3267E-02
  -2   3  10      143.39      141.25        6.17 o   0.6064E-02
  -1   3  10      223.50      189.14        5.28 o   0.4161E-02
   0   3  10      364.34      329.16        7.95 o   0.1789E-02
   1   3  10      263.30      235.69        8.93 o   0.2706E-02
   2   3  10        8.37        7.15        1.90 o   0.1335E+00
   3   3  10      234.55      253.84        9.57 o   0.2589E-02
   4   3  10       18.94       15.26        4.29 o   0.3667E-01
   5   3  10        7.83        9.84        4.05 o   0.4730E-01
   6   3  10       -0.21        0.00        4.72 o   0.5026E-03
  -6   4  10        8.35        9.01        2.60 o   0.8826E-01
  -5   4  10       54.40       54.83        3.82 o   0.2004E-01
  -4   4  10       10.42       11.19        2.25 o   0.9273E-01
  -3   4  10      187.49      195.09        7.92 o   0.3813E-02
  -2   4  10      124.31      137.07        6.19 o   0.6517E-02
  -1   4  10       37.39       29.92        3.38 o   0.3295E-01
   0   4  10       70.71       70.88        5.27 o   0.1302E-01
   1   4  10       88.19       97.61        7.10 o   0.8184E-02
   2   4  10      241.37      271.02        9.85 o   0.2392E-02
   3   4  10      129.94      119.69        9.37 o   0.5231E-02
   4   4  10       -3.00        0.32        4.14 o   0.5646E-01
   5   4  10      110.07      110.59       10.86 o   0.4835E-02
  -6   5  10        3.05        0.74        1.84 o   0.2429E+00
  -5   5  10       72.95       78.33        5.39 o   0.1200E-01
  -4   5  10      137.72      131.08        6.57 o   0.6289E-02
  -3   5  10      133.05      137.85        6.68 o   0.6091E-02
  -2   5  10      101.68      121.43        4.84 o   0.8534E-02
  -1   5  10       19.59       21.79        2.58 o   0.5467E-01
   0   5  10       12.31        3.94        2.20 o   0.1210E+00
   1   5  10        2.98        1.38        2.29 o   0.1614E+00
   2   5  10       70.74       65.77        6.07 o   0.1206E-01
   3   5  10       19.55       16.86        4.65 o   0.3201E-01
   4   5  10       15.01        6.64        5.20 o   0.3129E-01
  -5   6  10      190.23      161.57        6.62 o   0.4746E-02
  -4   6  10        8.28        6.18        2.25 o   0.1164E+00
  -3   6  10       54.36       59.17        6.42 o   0.1266E-01
  -2   6  10      115.86      135.49       13.27 o   0.3490E-02
  -1   6  10      177.24      174.92        8.97 o   0.3936E-02
   0   6  10       14.22       14.94        3.27 o   0.5384E-01
   1   6  10      153.28      161.41        8.46 o   0.4527E-02
   2   6  10        2.64        3.47        2.78 o   0.1074E+00
   3   6  10       26.03       36.23        6.66 o   0.1574E-01
  -4   7  10        8.55        5.15        2.23 o   0.1221E+00
  -3   7  10      131.53      136.57        7.93 o   0.5535E-02
  -2   7  10       67.21       67.13        9.50 o   0.7346E-02
  -1   7  10        6.01       11.83        3.70 o   0.5303E-01
   0   7  10       -6.05        2.09        4.34 o   0.4869E-01
   1   7  10       43.54       34.55        5.16 o   0.2038E-01
   2   7  10       15.40       12.15        3.93 o   0.4452E-01
  -2   8  10        3.45        2.14        2.89 o   0.1038E+00
  -2  -8  11       30.71       30.29        5.71 o   0.1992E-01
  -1  -8  11      110.36      124.69       10.98 o   0.4540E-02
   0  -8  11        5.24        4.35        2.98 o   0.8901E-01
   1  -8  11      177.83      192.09        7.74 o   0.3980E-02
   2  -8  11       34.53       35.12        3.99 o   0.2737E-01
   3  -8  11        0.07        0.39        4.81 o   0.4679E-03
  -4  -7  11        4.25        0.01        3.12 o   0.9569E-01
  -3  -7  11        4.25        1.52        2.66 o   0.1209E+00
  -2  -7  11      106.69      109.41        8.10 o   0.6563E-02
  -1  -7  11      133.06      141.23        9.17 o   0.4845E-02
   0  -7  11      103.73      115.96        7.08 o   0.7116E-02
   1  -7  11       51.17       61.47        3.98 o   0.1854E-01
   2  -7  11      147.99      149.97        6.20 o   0.5719E-02
   3  -7  11       37.17       37.64        4.47 o   0.2358E-01
   4  -7  11       90.19       91.46        5.20 o   0.1050E-01
  -4  -6  11       12.24       13.20        3.46 o   0.5324E-01
  -3  -6  11       81.06       84.89        6.03 o   0.1029E-01
  -2  -6  11      563.73      585.33       14.76 o   0.6917E-03
  -1  -6  11        0.88        5.10        1.02 o   0.4336E-01
   0  -6  11      161.90      171.68        6.20 o   0.4965E-02
   1  -6  11      143.22      141.45        5.23 o   0.6483E-02
   2  -6  11       25.17       27.01        2.96 o   0.4214E-01
   3  -6  11       35.86       30.02        4.56 o   0.2538E-01
   4  -6  11       33.47       38.02        4.05 o   0.2620E-01
   5  -6  11       20.58       16.68        2.58 o   0.6082E-01
  -5  -5  11       12.47        5.70        3.39 o   0.6421E-01
  -4  -5  11       75.80       86.89        7.13 o   0.8982E-02
  -3  -5  11      197.83      209.47        7.76 o   0.3562E-02
  -2  -5  11       41.98       40.67        3.94 o   0.2468E-01
  -1  -5  11       -0.23        2.46        3.15 o   0.2529E-02
   0  -5  11       35.28       41.37        3.53 o   0.2761E-01
   1  -5  11      175.79      187.29        7.15 o   0.4229E-02
   2  -5  11       18.28       19.16        3.31 o   0.4703E-01
   3  -5  11       77.81       89.34        4.30 o   0.1231E-01
   4  -5  11        5.82        7.57        2.55 o   0.9927E-01
   5  -5  11       43.07       45.13        3.94 o   0.2327E-01
   6  -5  11        2.56        0.58        3.32 o   0.8605E-01
  -6  -4  11       26.79       18.96        3.33 o   0.4339E-01
  -5  -4  11       -6.73        0.18        2.98 o   0.9960E-01
  -4  -4  11       -4.34        0.08        2.65 o   0.1284E+00
  -3  -4  11      967.21      967.25       19.16 o   0.2870E-03
  -2  -4  11       66.89       77.60        4.09 o   0.1456E-01
  -1  -4  11       72.67       90.00        3.95 o   0.1298E-01
   0  -4  11      572.45      582.72        9.66 o   0.7543E-03
   1  -4  11        4.66        6.98        2.12 o   0.1303E+00
   2  -4  11      153.86      141.78        9.18 o   0.4629E-02
   3  -4  11       75.53       69.44        7.36 o   0.9637E-02
   4  -4  11      158.89      167.02        5.93 o   0.5202E-02
   5  -4  11        7.24        9.92        3.07 o   0.7081E-01
   6  -4  11       25.67       27.22        4.20 o   0.3046E-01
  -6  -3  11       69.45       67.75        3.67 o   0.1660E-01
  -5  -3  11      146.28      146.43        6.64 o   0.5664E-02
  -4  -3  11      999.17     1035.78       15.09 o   0.2712E-03
  -3  -3  11      801.55      811.66       19.52 o   0.3812E-03
  -2  -3  11       18.45       20.68        2.65 o   0.5565E-01
  -1  -3  11      651.73      621.32        9.80 o   0.6525E-03
   0  -3  11      402.28      391.75        7.31 o   0.1451E-02
   1  -3  11       22.36       24.10        3.02 o   0.4491E-01
   2  -3  11       12.59       15.06        2.90 o   0.6259E-01
   3  -3  11       -0.13        0.17        3.60 o   0.1483E-02
   4  -3  11       18.62       19.87        2.59 o   0.5759E-01
   5  -3  11       78.18       84.99        6.28 o   0.1004E-01
   6  -3  11        4.17        4.77        2.75 o   0.1016E+00
  -7  -2  11       19.53       16.77        4.19 o   0.3683E-01
  -6  -2  11       -9.26        0.67        3.38 o   0.7583E-01
  -5  -2  11       13.65       16.42        2.26 o   0.7461E-01
  -4  -2  11      504.33      514.57       17.41 o   0.7738E-03
  -3  -2  11      223.88      256.10        7.45 o   0.2887E-02
  -2  -2  11     1123.54     1145.01       16.34 o   0.2231E-03
  -1  -2  11      975.23      922.01       10.65 o   0.3258E-03
   0  -2  11        0.47        0.48        1.04 o   0.2048E+00
   1  -2  11      592.18      575.67        8.31 o   0.7647E-03
   2  -2  11      575.47      497.36       10.22 o   0.8807E-03
   3  -2  11      252.36      231.40        7.78 o   0.2956E-02
   4  -2  11       21.09       23.26        3.76 o   0.3743E-01
   5  -2  11       24.60       30.82        2.84 o   0.4074E-01
   6  -2  11       57.29       57.17        5.16 o   0.1561E-01
  -7  -1  11        4.60        7.55        2.15 o   0.1253E+00
  -6  -1  11       66.76       68.85        6.89 o   0.1062E-01
  -5  -1  11        4.02        0.68        2.57 o   0.1332E+00
  -4  -1  11       47.31       52.30        5.75 o   0.1533E-01
  -3  -1  11      782.21      793.19       15.35 o   0.4196E-03
  -2  -1  11     1800.74     1669.89       16.77 o   0.1062E-03
  -1  -1  11     2046.67     1974.55       18.49 o   0.7939E-04
   0  -1  11     2111.08     1995.35       15.65 o   0.7740E-04
   1  -1  11      126.94      102.05        3.93 o   0.9593E-02
   2  -1  11      381.62      367.48        8.32 o   0.1554E-02
   3  -1  11      138.11      133.96        5.85 o   0.6560E-02
   4  -1  11       16.51       17.27        2.96 o   0.5565E-01
   5  -1  11       71.55       65.43        4.94 o   0.1419E-01
   6  -1  11       38.74       37.25        5.56 o   0.1868E-01
  -7   0  11        2.09        2.12        1.83 o   0.2268E+00
  -6   0  11       64.38       60.89        5.50 o   0.1395E-01
  -5   0  11      273.35      277.68        9.29 o   0.2285E-02
  -4   0  11       14.69       20.11        3.93 o   0.3941E-01
  -3   0  11        5.23        3.28        2.08 o   0.1582E+00
  -2   0  11     1042.52      988.30       14.51 o   0.2805E-03
  -1   0  11     3424.24     3126.45       23.57 o   0.3173E-04
   0   0  11      262.40      276.67        4.33 o   0.2768E-02
   1   0  11     1501.33     1348.49       10.92 o   0.1579E-03
   2   0  11      205.29      210.82        6.56 o   0.3716E-02
   3   0  11       -0.49        1.09        2.57 o   0.5688E-02
   4   0  11       43.64       48.20        4.75 o   0.1935E-01
   5   0  11       91.96       92.10        6.54 o   0.8925E-02
   6   0  11       11.88       10.42        3.08 o   0.6576E-01
  -7   1  11       63.78       62.71        3.68 o   0.1790E-01
  -6   1  11        0.15        2.67        4.64 o   0.5402E-03
  -5   1  11       56.52       57.01        5.19 o   0.1560E-01
  -4   1  11       30.00       32.37        4.62 o   0.2518E-01
  -3   1  11        8.23       12.25        2.58 o   0.8099E-01
  -2   1  11       23.75       17.08        2.71 o   0.5580E-01
  -1   1  11       25.69       16.29        2.20 o   0.6452E-01
   0   1  11       59.32       53.85        2.89 o   0.2245E-01
   1   1  11      924.10      916.14        9.34 o   0.3422E-03
   2   1  11       65.42       69.45        3.75 o   0.1648E-01
   3   1  11      101.62       96.03        7.60 o   0.7517E-02
   4   1  11        4.98        0.83        2.03 o   0.1918E+00
   5   1  11       42.70       44.16        4.86 o   0.1979E-01
   6   1  11       80.90       70.92        8.72 o   0.7808E-02
  -7   2  11      163.19      124.51        7.22 o   0.5776E-02
  -6   2  11        4.11        2.95        2.87 o   0.1010E+00
  -5   2  11        8.20        8.57        2.87 o   0.7947E-01
  -4   2  11      754.15      793.28       21.13 o   0.3923E-03
  -3   2  11      979.75     1006.61       18.38 o   0.2748E-03
  -2   2  11       42.39       37.02        3.08 o   0.3044E-01
  -1   2  11       14.85        9.34        2.47 o   0.8375E-01
   0   2  11       39.27       31.16        3.06 o   0.3419E-01
   1   2  11      386.31      386.74        7.83 o   0.1485E-02
   2   2  11       14.93       15.25        2.72 o   0.6449E-01
   3   2  11        7.11        5.83        2.41 o   0.1111E+00
   4   2  11      163.09      181.71        7.29 o   0.4416E-02
   5   2  11      107.72      117.54        8.38 o   0.6120E-02
   6   2  11       42.47       25.74        4.31 o   0.2722E-01
  -6   3  11       12.23       12.45        2.82 o   0.6915E-01
  -5   3  11       33.70       34.51        3.86 o   0.2853E-01
  -4   3  11      883.80      924.71       11.44 o   0.3421E-03
  -3   3  11      382.83      390.52       12.67 o   0.1288E-02
  -2   3  11       20.65       27.86        3.11 o   0.4159E-01
  -1   3  11       38.52       41.30        3.10 o   0.2933E-01
   0   3  11      190.28      190.91        7.87 o   0.3869E-02
   1   3  11      155.22      147.91        6.41 o   0.5588E-02
   2   3  11        3.77        2.82        2.49 o   0.1285E+00
   3   3  11      317.84      331.82        9.89 o   0.1783E-02
   4   3  11       53.07       55.66        6.79 o   0.1227E-01
   5   3  11       11.25       10.33        4.24 o   0.4243E-01
  -6   4  11        2.89        2.28        2.49 o   0.1340E+00
  -5   4  11        7.89        5.97        2.55 o   0.1012E+00
  -4   4  11       24.25       25.60        2.61 o   0.4768E-01
  -3   4  11       17.04       14.29        1.85 o   0.8633E-01
  -2   4  11       88.70       92.24        5.60 o   0.1004E-01
  -1   4  11       18.52       16.14        2.44 o   0.6616E-01
   0   4  11       19.89       18.28        3.25 o   0.4800E-01
   1   4  11        3.17        4.13        1.77 o   0.1980E+00
   2   4  11       -2.68        2.67        2.59 o   0.1243E+00
   3   4  11      146.23      160.34       10.18 o   0.4020E-02
   4   4  11       85.87       88.31        6.14 o   0.9762E-02
   5   4  11       41.00       40.50        7.31 o   0.1280E-01
  -5   5  11       69.54       65.63        5.10 o   0.1395E-01
  -4   5  11        2.88        3.12        2.63 o   0.1188E+00
  -3   5  11      139.26      148.31        6.06 o   0.5959E-02
  -2   5  11      235.36      242.97        7.03 o   0.3022E-02
  -1   5  11        6.27        4.97        2.05 o   0.1437E+00
   0   5  11      327.96      325.62        7.68 o   0.1922E-02
   1   5  11       55.51       54.90        3.85 o   0.1979E-01
   2   5  11      152.99      166.86        8.26 o   0.4495E-02
   3   5  11       -1.73        0.82        4.20 o   0.3790E-01
   4   5  11       20.26       17.50        5.58 o   0.2429E-01
  -5   6  11        0.50        2.97        1.93 o   0.1780E-01
  -4   6  11       27.50       25.49        3.45 o   0.3746E-01
  -3   6  11       12.53       12.19        3.79 o   0.4797E-01
  -2   6  11       50.43       47.57        9.38 o   0.8433E-02
  -1   6  11      239.93      237.51        9.99 o   0.2649E-02
   0   6  11        6.42        5.39        3.13 o   0.7879E-01
   1   6  11        5.16       11.12        3.35 o   0.6275E-01
   2   6  11        6.78       10.77        3.31 o   0.6309E-01
   3   6  11       98.88      108.11       10.49 o   0.5185E-02
  -4   7  11       88.19       86.17        7.84 o   0.7971E-02
  -3   7  11        5.53        6.20        3.26 o   0.7311E-01
  -2   7  11       59.13       46.25        8.78 o   0.9154E-02
  -1   7  11        6.40        3.98        3.13 o   0.8186E-01
   0   7  11       18.35       17.81        3.33 o   0.4800E-01
   1   7  11       27.92       25.78        5.84 o   0.2034E-01
   2   7  11        2.76        0.06        3.60 o   0.7436E-01
  -2  -8  12       49.62       38.37        5.79 o   0.1688E-01
  -1  -8  12       63.69       63.88        7.73 o   0.9732E-02
   0  -8  12        4.14        0.30        2.80 o   0.1159E+00
   1  -8  12        1.67        1.74        2.98 o   0.1025E+00
   2  -8  12        2.73        1.98        2.57 o   0.1298E+00
   3  -8  12       23.00       25.21        2.94 o   0.4468E-01
  -4  -7  12       76.64       71.02        5.06 o   0.1306E-01
  -3  -7  12       59.48       49.67        5.55 o   0.1544E-01
  -2  -7  12      240.78      252.55       17.05 o   0.1702E-02
  -1  -7  12      121.93      105.33        7.13 o   0.7139E-02
   0  -7  12        5.46        1.61        3.15 o   0.8803E-01
   1  -7  12        9.66       10.50        3.14 o   0.6590E-01
   2  -7  12      131.85      131.61        5.94 o   0.6708E-02
   3  -7  12       33.17       36.54        4.08 o   0.2655E-01
   4  -7  12      111.48      101.76        5.50 o   0.8843E-02
  -4  -6  12       50.14       39.05        7.63 o   0.1185E-01
  -3  -6  12       33.00       36.10        5.37 o   0.2015E-01
  -2  -6  12      452.65      458.78       13.26 o   0.1011E-02
  -1  -6  12       44.83       50.72        4.25 o   0.2048E-01
   0  -6  12      189.50      211.77        7.60 o   0.3619E-02
   1  -6  12        0.79        3.42        1.31 o   0.4044E-01
   2  -6  12       50.40       52.70        3.74 o   0.2119E-01
   3  -6  12       12.62       11.36        3.45 o   0.5537E-01
   4  -6  12       69.44       71.31        5.42 o   0.1277E-01
   5  -6  12       96.17       76.54        5.80 o   0.1063E-01
  -5  -5  12        7.10        4.83        2.33 o   0.1210E+00
  -4  -5  12       11.97       18.13        4.42 o   0.3553E-01
  -3  -5  12      714.11      711.21       16.76 o   0.4847E-03
  -2  -5  12      111.12      106.54        5.50 o   0.8584E-02
  -1  -5  12      319.59      336.66       11.21 o   0.1673E-02
   0  -5  12       41.33       44.77        4.52 o   0.2115E-01
   1  -5  12       64.53       75.77        4.72 o   0.1381E-01
   2  -5  12       29.99       31.51        3.89 o   0.3017E-01
   3  -5  12       31.03       32.45        3.22 o   0.3447E-01
   4  -5  12       45.68       49.10        3.86 o   0.2222E-01
   5  -5  12       11.02       11.65        2.88 o   0.6991E-01
  -6  -4  12       -1.02        2.74        2.66 o   0.5035E-01
  -5  -4  12      119.73      120.41        8.38 o   0.5874E-02
  -4  -4  12       28.32       34.94        3.91 o   0.2905E-01
  -3  -4  12     1763.61     1825.72       31.23 o   0.9043E-04
  -2  -4  12        1.16        0.78        1.81 o   0.2691E+00
  -1  -4  12      167.25      171.32        5.86 o   0.5014E-02
   0  -4  12       12.35       12.65        2.43 o   0.7993E-01
   1  -4  12        8.88       10.57        2.58 o   0.8435E-01
   2  -4  12        4.34        4.54        3.24 o   0.7826E-01
   3  -4  12       -1.86        0.06        2.99 o   0.1076E+00
   4  -4  12      167.97      171.10        6.22 o   0.4900E-02
   5  -4  12      134.30      135.40        6.34 o   0.6324E-02
   6  -4  12        7.30        8.89        3.00 o   0.7496E-01
  -6  -3  12        0.82        0.76        1.49 o   0.4951E-01
  -5  -3  12        7.74       10.50        3.31 o   0.6266E-01
  -4  -3  12     1314.27     1366.25       22.65 o   0.1584E-03
  -3  -3  12       77.79       81.16        5.54 o   0.1134E-01
  -2  -3  12      155.62      170.75        6.18 o   0.5068E-02
  -1  -3  12      150.82      161.96        5.84 o   0.5471E-02
   0  -3  12      131.76      139.50        4.54 o   0.7095E-02
   1  -3  12      124.12      118.67        5.08 o   0.7922E-02
   2  -3  12       29.61       25.31        3.55 o   0.3602E-01
   3  -3  12      213.02      210.11        9.04 o   0.3211E-02
   4  -3  12       12.66       12.46        2.10 o   0.9071E-01
   5  -3  12       11.15       12.04        3.35 o   0.5752E-01
   6  -3  12       13.53       19.30        3.26 o   0.4993E-01
  -6  -2  12      101.23      103.06        6.20 o   0.8441E-02
  -5  -2  12        9.39       10.03        2.64 o   0.8283E-01
  -4  -2  12       -5.42        0.85        2.90 o   0.1040E+00
  -3  -2  12      155.92      178.65        7.61 o   0.4449E-02
  -2  -2  12      151.39      158.92        5.51 o   0.5668E-02
  -1  -2  12      529.26      510.67       10.77 o   0.8890E-03
   0  -2  12       27.28       19.47        2.57 o   0.5308E-01
   1  -2  12      471.42      417.84        8.80 o   0.1208E-02
   2  -2  12       18.28       19.82        2.61 o   0.5763E-01
   3  -2  12        9.56       12.89        2.59 o   0.7753E-01
   4  -2  12       17.73       14.22        2.55 o   0.6779E-01
   5  -2  12       64.16       74.23        5.06 o   0.1339E-01
   6  -2  12        2.21        3.07        2.69 o   0.1160E+00
  -7  -1  12      109.02       92.42        5.02 o   0.9948E-02
  -6  -1  12       38.64       36.81        4.27 o   0.2462E-01
  -5  -1  12       19.64       27.26        3.32 o   0.4014E-01
  -4  -1  12       18.46       24.50        3.31 o   0.4267E-01
  -3  -1  12       -0.49        0.60        1.77 o   0.2549E-01
  -2  -1  12     1094.39     1007.89       13.69 o   0.2679E-03
  -1  -1  12      640.96      597.28       11.06 o   0.6755E-03
   0  -1  12       26.37       16.76        2.48 o   0.5848E-01
   1  -1  12      192.34      180.79        5.00 o   0.4715E-02
   2  -1  12        6.68        0.46        2.23 o   0.1607E+00
   3  -1  12        1.44        2.17        2.16 o   0.1775E+00
   4  -1  12       -0.47        6.21        2.15 o   0.8609E-02
   5  -1  12      192.53      212.15       11.33 o   0.2866E-02
   6  -1  12       19.31       15.15        4.31 o   0.3634E-01
  -7   0  12        0.33        2.53        1.81 o   0.2286E-01
  -6   0  12       38.00       39.18        3.95 o   0.2569E-01
  -5   0  12       75.49       85.19        5.97 o   0.1053E-01
  -4   0  12      319.03      344.27       10.93 o   0.1657E-02
  -3   0  12      388.68      395.64        9.43 o   0.1391E-02
  -2   0  12       35.33       39.59        3.00 o   0.3134E-01
  -1   0  12      166.90      179.84        4.63 o   0.5135E-02
   0   0  12      159.83      141.65        3.66 o   0.6771E-02
   1   0  12       47.63       35.21        2.65 o   0.3248E-01
   2   0  12       70.28       89.57        4.22 o   0.1279E-01
   3   0  12       21.51       17.74        4.24 o   0.3529E-01
   4   0  12      344.00      351.41        9.21 o   0.1666E-02
   5   0  12      294.36      265.36       13.17 o   0.1914E-02
   6   0  12        2.20        0.02        2.82 o   0.1200E+00
  -7   1  12        1.66        0.84        1.60 o   0.3201E+00
  -6   1  12       15.07       16.18        3.09 o   0.5543E-01
  -5   1  12      102.52      114.61        6.82 o   0.7383E-02
  -4   1  12      490.45      547.71       16.82 o   0.7508E-03
  -3   1  12       32.30       31.21        3.68 o   0.3133E-01
  -2   1  12       55.96       52.07        3.69 o   0.2088E-01
  -1   1  12      302.64      329.32        6.36 o   0.2048E-02
   0   1  12      139.72      137.95        4.39 o   0.7063E-02
   1   1  12      205.86      171.29        4.84 o   0.4813E-02
   2   1  12      253.37      255.46        7.73 o   0.2715E-02
   3   1  12        3.53        4.58        3.23 o   0.7960E-01
   4   1  12     2049.43     2015.32       24.07 o   0.7594E-04
   5   1  12       76.21       67.91        5.90 o   0.1194E-01
   6   1  12       13.69       11.17        4.81 o   0.3395E-01
  -7   2  12       43.52       40.03        3.77 o   0.2545E-01
  -6   2  12        0.32        3.22        2.14 o   0.1167E-01
  -5   2  12      308.40      307.30        9.71 o   0.1949E-02
  -4   2  12      484.32      505.41       17.29 o   0.8030E-03
  -3   2  12      472.77      524.24       13.39 o   0.8660E-03
  -2   2  12       83.65       99.53        4.82 o   0.1056E-01
  -1   2  12       66.07       65.81        4.10 o   0.1624E-01
   0   2  12       13.14        8.28        2.31 o   0.9529E-01
   1   2  12        6.65       12.40        2.10 o   0.1014E+00
   2   2  12      139.81      140.43        5.70 o   0.6368E-02
   3   2  12     1557.72     1532.75       30.31 o   0.1193E-03
   4   2  12     1437.32     1326.45       20.30 o   0.1580E-03
   5   2  12       17.23       12.17        4.24 o   0.3946E-01
  -6   3  12       43.47       42.55        5.51 o   0.1766E-01
  -5   3  12       25.44       20.11        4.04 o   0.3518E-01
  -4   3  12       30.91       41.18        2.96 o   0.3190E-01
  -3   3  12      409.72      438.59       13.26 o   0.1103E-02
  -2   3  12       -3.26        0.05        2.23 o   0.1811E+00
  -1   3  12       96.43      113.86        4.75 o   0.9197E-02
   0   3  12        0.73        0.03        1.30 o   0.8699E-01
   1   3  12      116.06      107.66        6.78 o   0.7418E-02
   2   3  12       10.12       15.87        2.87 o   0.6398E-01
   3   3  12     1153.64     1205.03       16.43 o   0.2067E-03
   4   3  12       90.52       95.18        8.02 o   0.7396E-02
   5   3  12        6.77        3.46        3.56 o   0.6666E-01
  -6   4  12       21.58       15.85        2.87 o   0.5598E-01
  -5   4  12       27.13       32.93        3.23 o   0.3520E-01
  -4   4  12        7.23        2.76        2.70 o   0.1059E+00
  -3   4  12       18.63       16.87        2.83 o   0.5735E-01
  -2   4  12        4.93       10.09        2.29 o   0.1047E+00
  -1   4  12      157.32      163.35        6.21 o   0.5221E-02
   0   4  12        8.92       13.39        2.60 o   0.7679E-01
   1   4  12        7.23        4.82        2.51 o   0.1093E+00
   2   4  12      242.53      248.88        8.90 o   0.2684E-02
   3   4  12      409.91      416.02       15.98 o   0.1060E-02
   4   4  12       38.00       33.46        4.33 o   0.2534E-01
   5   4  12       -2.48        1.44        4.26 o   0.5264E-01
  -5   5  12       25.60       18.14        2.97 o   0.4961E-01
  -4   5  12      248.34      234.37        8.41 o   0.2860E-02
  -3   5  12        2.44        2.88        1.99 o   0.1876E+00
  -2   5  12      243.80      247.54        8.80 o   0.2703E-02
  -1   5  12        0.34        5.37        2.19 o   0.9583E-02
   0   5  12       73.63       70.21        4.55 o   0.1423E-01
   1   5  12       53.89       53.15        3.74 o   0.2071E-01
   2   5  12       36.55       27.38        8.60 o   0.1093E-01
   3   5  12        5.97        7.29        3.59 o   0.6092E-01
   4   5  12        5.50        0.33        4.49 o   0.4712E-01
  -4   6  12      246.57      219.56        7.29 o   0.3193E-02
  -3   6  12       14.05        9.61        4.22 o   0.4238E-01
  -2   6  12      230.94      218.31       17.10 o   0.1846E-02
  -1   6  12       26.11       19.84        3.74 o   0.3825E-01
   0   6  12       85.79       83.08        6.36 o   0.9829E-02
   1   6  12       92.64       89.74        7.94 o   0.7639E-02
   2   6  12       28.80       24.72        6.71 o   0.1673E-01
   3   6  12       22.04       19.09        4.99 o   0.2784E-01
  -3   7  12        9.46        6.30        4.17 o   0.4722E-01
  -2   7  12       11.04        9.46        5.15 o   0.3152E-01
  -1   7  12      126.91      109.04       11.76 o   0.4307E-02
   0   7  12       61.82       61.10        8.16 o   0.9306E-02
   1   7  12       50.11       41.83        6.83 o   0.1347E-01
   2   7  12       13.70        9.61        4.26 o   0.4187E-01
  -1  -8  13        6.95        6.73        3.18 o   0.7348E-01
   0  -8  13       -0.36        0.39        2.81 o   0.4008E-02
   1  -8  13       -0.28        3.28        2.34 o   0.8316E-02
   2  -8  13       68.33       68.42        4.62 o   0.1465E-01
   3  -8  13       -2.38        0.08        2.22 o   0.1875E+00
  -4  -7  13        9.72       10.94        3.63 o   0.5350E-01
  -3  -7  13       98.37       92.34        5.41 o   0.9911E-02
  -2  -7  13      134.80      135.28        8.73 o   0.5148E-02
  -1  -7  13       30.97       33.01        5.20 o   0.2180E-01
   0  -7  13       -6.77        0.11        3.42 o   0.7774E-01
   1  -7  13      269.08      277.65       10.64 o   0.2166E-02
   2  -7  13       16.67       23.81        2.87 o   0.4974E-01
   3  -7  13       10.22        7.14        2.77 o   0.8398E-01
   4  -7  13       -0.58        0.60        1.19 o   0.1205E+00
  -4  -6  13        0.49        1.43        3.02 o   0.3016E-02
  -3  -6  13        1.18        0.32        4.07 o   0.2021E-01
  -2  -6  13       26.22       26.93        4.89 o   0.2562E-01
  -1  -6  13       24.62       23.58        3.09 o   0.4363E-01
   0  -6  13        0.62        0.09        1.34 o   0.7659E-01
   1  -6  13        7.08        9.28        2.93 o   0.7679E-01
   2  -6  13       24.45       23.72        2.65 o   0.4895E-01
   3  -6  13       44.29       39.43        4.66 o   0.2142E-01
   4  -6  13       78.99       83.03        5.55 o   0.1114E-01
   5  -6  13       -7.18        1.60        2.23 <   0.0000E+00
  -5  -5  13      135.65      114.51        7.44 o   0.6373E-02
  -4  -5  13      201.44      204.72       10.76 o   0.3002E-02
  -3  -5  13       98.26       94.94        7.83 o   0.7423E-02
  -2  -5  13       78.89       82.66        5.08 o   0.1182E-01
  -1  -5  13      274.58      294.16       12.91 o   0.1846E-02
   0  -5  13       12.77        9.04        2.97 o   0.7041E-01
   1  -5  13      131.91      129.50        6.28 o   0.6601E-02
   2  -5  13       27.06       27.61        2.60 o   0.4461E-01
   3  -5  13       27.03       31.80        3.80 o   0.3137E-01
   4  -5  13       55.45       55.14        3.95 o   0.1945E-01
   5  -5  13       21.76       19.06        3.04 o   0.4956E-01
  -6  -4  13        6.35        4.81        2.31 o   0.1245E+00
  -5  -4  13       11.53       20.21        4.02 o   0.3915E-01
  -4  -4  13       44.29       47.19        4.71 o   0.1960E-01
  -3  -4  13      418.79      419.96        9.77 o   0.1252E-02
  -2  -4  13     1109.74     1104.98       15.24 o   0.2362E-03
  -1  -4  13       88.01       93.37        4.45 o   0.1130E-01
   0  -4  13      233.06      235.69        8.79 o   0.2870E-02
   1  -4  13       19.17       23.31        3.47 o   0.4137E-01
   2  -4  13        1.48        0.08        2.91 o   0.1148E+00
   3  -4  13       13.87       17.30        2.48 o   0.6743E-01
   4  -4  13       66.53       69.00        4.16 o   0.1563E-01
   5  -4  13        4.99        9.34        2.72 o   0.8727E-01
   6  -4  13       47.39       37.40        4.60 o   0.2180E-01
  -6  -3  13        4.12        4.00        1.86 o   0.1819E+00
  -5  -3  13       32.27       34.85        4.14 o   0.2692E-01
  -4  -3  13      221.10      227.61        7.39 o   0.3236E-02
  -3  -3  13      371.57      390.83       11.80 o   0.1341E-02
  -2  -3  13        5.39        1.49        2.58 o   0.1245E+00
  -1  -3  13       25.21       25.52        3.11 o   0.4169E-01
   0  -3  13       51.39       54.39        3.57 o   0.2123E-01
   1  -3  13        0.27        2.68        1.70 o   0.2894E-01
   2  -3  13      101.62      100.89        6.06 o   0.8666E-02
   3  -3  13       76.36       71.58        5.89 o   0.1165E-01
   4  -3  13       44.76       47.46        3.17 o   0.2557E-01
   5  -3  13       16.94       16.33        3.91 o   0.4132E-01
   6  -3  13        9.19        9.08        2.80 o   0.7972E-01
  -6  -2  13       -2.05        0.14        2.41 o   0.1615E+00
  -5  -2  13       17.44       13.31        2.86 o   0.6233E-01
  -4  -2  13        2.11        1.63        2.06 o   0.1951E+00
  -3  -2  13        6.32        4.22        2.65 o   0.1049E+00
  -2  -2  13       57.37       47.78        4.61 o   0.1862E-01
  -1  -2  13       69.43       77.33        4.57 o   0.1363E-01
   0  -2  13       54.45       62.16        3.34 o   0.1981E-01
   1  -2  13      291.37      282.88        7.32 o   0.2354E-02
   2  -2  13       11.58       11.47        2.38 o   0.8552E-01
   3  -2  13      101.45       91.98        5.49 o   0.9750E-02
   4  -2  13        1.72        1.40        2.21 o   0.1776E+00
   5  -2  13        9.83        9.30        2.81 o   0.7813E-01
   6  -2  13        0.46        0.87        1.98 o   0.1616E-01
  -7  -1  13       17.86       17.36        2.59 o   0.6179E-01
  -6  -1  13       21.08       23.64        3.30 o   0.4241E-01
  -5  -1  13      206.21      213.95        9.27 o   0.3163E-02
  -4  -1  13       50.70       44.10        4.73 o   0.1951E-01
  -3  -1  13        7.29        5.46        2.66 o   0.9851E-01
  -2  -1  13        7.65        7.80        2.60 o   0.9316E-01
  -1  -1  13      175.21      161.53        6.39 o   0.4986E-02
   0  -1  13     1148.09     1071.59       12.94 o   0.2436E-03
   1  -1  13       91.27       96.49        3.87 o   0.1150E-01
   2  -1  13      881.60      810.23       13.36 o   0.3918E-03
   3  -1  13       24.68       28.91        3.23 o   0.3834E-01
   4  -1  13        4.12        1.78        2.24 o   0.1587E+00
   5  -1  13       33.71       42.89        4.63 o   0.2195E-01
   6  -1  13       27.49       22.32        4.67 o   0.2834E-01
  -7   0  13       -5.36        0.00        1.85 o   0.2321E+00
  -6   0  13       37.91       41.55        3.78 o   0.2580E-01
  -5   0  13       92.03       94.28        6.46 o   0.8894E-02
  -4   0  13       48.82       51.36        5.79 o   0.1525E-01
  -3   0  13      162.21      186.04        6.48 o   0.4561E-02
  -2   0  13       18.17       21.65        2.91 o   0.5072E-01
  -1   0  13       15.98       21.63        2.09 o   0.6577E-01
   0   0  13      688.39      698.38        8.33 o   0.5634E-03
   1   0  13        3.93        0.05        1.51 o   0.3408E+00
   2   0  13      274.24      246.93        8.83 o   0.2570E-02
   3   0  13       26.51       29.33        3.91 o   0.3175E-01
   4   0  13      137.09      142.47        5.96 o   0.6224E-02
   5   0  13      149.21      151.09        9.66 o   0.4324E-02
   6   0  13        5.93        8.64        2.61 o   0.9264E-01
  -7   1  13       13.47       13.44        2.31 o   0.8024E-01
  -6   1  13       13.35       12.39        2.86 o   0.6709E-01
  -5   1  13       24.54       26.34        3.23 o   0.4006E-01
  -4   1  13      578.24      645.43       14.77 o   0.6170E-03
  -3   1  13     1105.12     1210.56       23.34 o   0.1991E-03
  -2   1  13      145.48      148.65        5.84 o   0.5941E-02
  -1   1  13       16.97       10.45        2.10 o   0.9024E-01
   0   1  13      175.35      164.77        4.66 o   0.5421E-02
   1   1  13       35.60       30.88        2.47 o   0.3987E-01
   2   1  13        2.75        1.80        2.21 o   0.1689E+00
   3   1  13       51.35       59.77        4.87 o   0.1642E-01
   4   1  13      184.17      177.34        6.72 o   0.4451E-02
   5   1  13        8.37        8.60        3.12 o   0.7076E-01
   6   1  13      108.31       76.31        9.11 o   0.6798E-02
  -6   2  13        0.10        2.64        4.83 o   0.4605E-03
  -5   2  13        4.78        1.56        2.64 o   0.1207E+00
  -4   2  13      211.98      209.64        6.62 o   0.3671E-02
  -3   2  13       16.55       19.34        3.54 o   0.4428E-01
  -2   2  13       80.09       95.12        4.81 o   0.1106E-01
  -1   2  13       73.66       79.00        4.35 o   0.1356E-01
   0   2  13       23.45       25.30        2.89 o   0.4500E-01
   1   2  13       34.21       36.06        3.37 o   0.3094E-01
   2   2  13       79.87       77.39        4.70 o   0.1285E-01
   3   2  13        3.06        2.49        2.42 o   0.1391E+00
   4   2  13      167.00      182.68        7.35 o   0.4342E-02
   5   2  13        3.85        0.31        2.81 o   0.1155E+00
  -6   3  13      141.47      123.45        7.96 o   0.5733E-02
  -5   3  13       82.20       88.88        6.07 o   0.9933E-02
  -4   3  13       64.11       59.27        4.79 o   0.1578E-01
  -3   3  13      625.54      663.02       19.87 o   0.5238E-03
  -2   3  13        2.91        2.98        2.16 o   0.1626E+00
  -1   3  13       20.10       27.31        2.76 o   0.4621E-01
   0   3  13        5.13        6.81        2.71 o   0.9498E-01
   1   3  13       41.17       43.74        5.76 o   0.1680E-01
   2   3  13       41.22       50.63        4.71 o   0.1927E-01
   3   3  13       38.11       50.78        3.59 o   0.2386E-01
   4   3  13       -1.06        0.34        6.41 o   0.2640E-02
   5   3  13       36.23       29.37        4.73 o   0.2449E-01
  -6   4  13       39.01       36.38        4.22 o   0.2494E-01
  -5   4  13       10.85       12.48        2.66 o   0.7482E-01
  -4   4  13       55.92       62.23        5.40 o   0.1451E-01
  -3   4  13       -0.79        0.47        1.44 o   0.5718E-01
  -2   4  13        3.11        2.52        1.64 o   0.2474E+00
  -1   4  13      145.81      154.76        6.89 o   0.5342E-02
   0   4  13       19.39       18.59        3.29 o   0.4733E-01
   1   4  13       27.91       28.22        2.93 o   0.4052E-01
   2   4  13      132.19      128.34        7.84 o   0.5788E-02
   3   4  13       47.09       50.58        6.53 o   0.1354E-01
   4   4  13       24.30       27.38        6.61 o   0.1706E-01
   5   4  13        5.71        5.09        3.70 o   0.6115E-01
  -5   5  13        0.47        1.66        1.52 o   0.4598E-01
  -4   5  13      378.39      366.44       10.21 o   0.1484E-02
  -3   5  13      172.53      174.71       10.46 o   0.3566E-02
  -2   5  13       65.95       67.63        5.07 o   0.1399E-01
  -1   5  13      158.68      159.92        7.11 o   0.4976E-02
   0   5  13        1.68        0.50        2.21 o   0.1883E+00
   1   5  13      111.38      117.55        6.16 o   0.7552E-02
   2   5  13        8.40       10.29        6.57 o   0.2074E-01
   3   5  13       -4.08        0.07        3.57 o   0.7438E-01
   4   5  13        0.91        0.08        2.06 o   0.1376E-01
  -4   6  13       -0.08        0.77        3.87 o   0.1114E-02
  -3   6  13        2.19        1.53        3.55 o   0.7410E-01
  -2   6  13      103.53       96.94        7.96 o   0.7143E-02
  -1   6  13        2.40        0.06        2.20 o   0.1909E+00
   0   6  13       31.10       27.07        4.55 o   0.2702E-01
   1   6  13       37.17       45.31        8.49 o   0.1019E-01
   2   6  13       12.40        7.44        5.23 o   0.3115E-01
   3   6  13      104.14      101.70        9.28 o   0.6013E-02
  -3   7  13       51.79       45.76        4.53 o   0.1981E-01
  -2   7  13       21.31       13.01        5.36 o   0.2686E-01
  -1   7  13      -11.57        2.45        6.21 o   0.2420E-01
   0   7  13       62.86       48.27        7.75 o   0.1062E-01
   1   7  13       17.22       13.62        3.67 o   0.4682E-01
  -1  -8  14       70.28       64.74        8.39 o   0.8642E-02
   0  -8  14      291.07      280.31       11.39 o   0.2013E-02
   1  -8  14       41.21       44.20        3.47 o   0.2590E-01
   2  -8  14        1.95        3.64        2.11 o   0.1666E+00
   3  -8  14        0.61        3.52        1.69 o   0.2401E-01
  -3  -7  14        2.23        0.39        2.06 o   0.2103E+00
  -2  -7  14       27.59       28.79        5.15 o   0.2339E-01
  -1  -7  14      321.80      312.25       13.33 o   0.1629E-02
   0  -7  14       -5.98        0.27        2.86 o   0.1078E+00
   1  -7  14       42.73       48.72        4.89 o   0.1883E-01
   2  -7  14        2.42        1.56        2.38 o   0.1516E+00
   3  -7  14       -7.16        1.09        2.84 o   0.1039E+00
   4  -7  14       17.29       17.87        2.15 o   0.7026E-01
  -4  -6  14      293.76      269.09       15.99 o   0.1642E-02
  -3  -6  14       27.90       24.81        4.98 o   0.2536E-01
  -2  -6  14       50.41       45.47        8.48 o   0.9861E-02
  -1  -6  14       20.72       19.83        3.22 o   0.4660E-01
   0  -6  14       99.58      110.95        6.70 o   0.7685E-02
   1  -6  14      168.11      171.18        7.45 o   0.4524E-02
   2  -6  14       41.53       40.40        3.75 o   0.2576E-01
   3  -6  14       24.18       26.25        4.00 o   0.3285E-01
   4  -6  14        4.83        8.66        2.50 o   0.9968E-01
   5  -6  14        9.07        9.16        1.96 o   0.1168E+00
  -5  -5  14       31.21       35.38        3.95 o   0.2810E-01
  -4  -5  14        4.92        5.94        3.83 o   0.5718E-01
  -3  -5  14       18.50       16.61        4.38 o   0.3503E-01
  -2  -5  14      189.63      203.72        7.79 o   0.3698E-02
  -1  -5  14      151.95      160.12        6.95 o   0.5107E-02
   0  -5  14       53.09       54.67        5.25 o   0.1600E-01
   1  -5  14      318.29      336.44        9.76 o   0.1767E-02
   2  -5  14        4.12        3.15        1.94 o   0.1821E+00
   3  -5  14       24.61       25.79        3.73 o   0.3545E-01
   4  -5  14       22.39       16.23        3.13 o   0.5067E-01
   5  -5  14       10.16       10.36        2.62 o   0.8180E-01
  -6  -4  14       17.41       13.99        2.60 o   0.6724E-01
  -5  -4  14       19.31       16.57        3.46 o   0.4662E-01
  -4  -4  14       97.06       97.24        8.15 o   0.7094E-02
  -3  -4  14       49.87       49.82        3.43 o   0.2309E-01
  -2  -4  14       14.43       20.29        2.82 o   0.5576E-01
  -1  -4  14       47.24       51.94        3.45 o   0.2278E-01
   0  -4  14      568.89      528.71       13.76 o   0.7778E-03
   1  -4  14       92.31       95.94        6.13 o   0.9125E-02
   2  -4  14       11.47       15.17        4.25 o   0.3927E-01
   3  -4  14       84.24       87.00        4.43 o   0.1206E-01
   4  -4  14       12.76       12.72        3.86 o   0.4623E-01
   5  -4  14       12.24       12.08        2.88 o   0.6823E-01
   6  -4  14       44.70       37.24        4.03 o   0.2483E-01
  -6  -3  14        8.40        7.27        1.98 o   0.1273E+00
  -5  -3  14        5.92        0.02        3.25 o   0.8666E-01
  -4  -3  14        2.89        0.38        2.03 o   0.2115E+00
  -3  -3  14       -1.97        2.18        3.51 o   0.7463E-01
  -2  -3  14        2.44        2.35        2.27 o   0.1573E+00
  -1  -3  14       13.77       16.47        3.28 o   0.5227E-01
   0  -3  14     1492.94     1444.07       19.95 o   0.1401E-03
   1  -3  14       72.61       69.17        4.26 o   0.1499E-01
   2  -3  14       23.85       22.60        4.82 o   0.2775E-01
   3  -3  14      249.91      260.41       10.10 o   0.2411E-02
   4  -3  14       15.26       16.11        2.30 o   0.7263E-01
   5  -3  14        1.49        1.15        2.20 o   0.1832E+00
   6  -3  14       75.87       72.77        4.73 o   0.1350E-01
  -6  -2  14       38.11       35.91        3.62 o   0.2860E-01
  -5  -2  14        5.67        0.05        2.57 o   0.1320E+00
  -4  -2  14      128.52      137.53        5.72 o   0.6664E-02
  -3  -2  14      151.57      180.29        7.86 o   0.4385E-02
  -2  -2  14       20.81       19.92        4.13 o   0.3551E-01
  -1  -2  14     1327.65     1269.93       18.08 o   0.1769E-03
   0  -2  14        1.54        1.77        1.90 o   0.2239E+00
   1  -2  14      292.37      317.25        7.67 o   0.2082E-02
   2  -2  14      838.07      813.01       13.63 o   0.4009E-03
   3  -2  14      153.08      155.82        6.76 o   0.5273E-02
   4  -2  14       93.29       95.10        4.67 o   0.1069E-01
   5  -2  14       19.96       20.76        3.46 o   0.4295E-01
   6  -2  14       19.73       17.57        2.52 o   0.6125E-01
  -6  -1  14       -1.68        0.38        1.77 o   0.2816E+00
  -5  -1  14      149.38      151.98        7.01 o   0.5321E-02
  -4  -1  14      151.94      178.13        7.96 o   0.4389E-02
  -3  -1  14        1.83        0.94        2.35 o   0.1635E+00
  -2  -1  14       71.64       86.88        4.90 o   0.1203E-01
  -1  -1  14      396.63      382.97       12.34 o   0.1304E-02
   0  -1  14       33.33       26.43        2.53 o   0.4364E-01
   1  -1  14       -0.29        0.01        1.64 o   0.3498E-01
   2  -1  14      264.00      273.09        7.85 o   0.2498E-02
   3  -1  14      137.98      131.93        6.44 o   0.6322E-02
   4  -1  14       32.08       34.38        3.09 o   0.3411E-01
   5  -1  14        9.38        9.81        3.10 o   0.6840E-01
   6  -1  14        1.44        1.55        2.48 o   0.1450E+00
  -7   0  14       38.87       21.51        4.61 o   0.2714E-01
  -6   0  14       30.15       27.26        3.14 o   0.3846E-01
  -5   0  14       44.42       47.72        4.26 o   0.2118E-01
  -4   0  14      190.43      228.60       10.85 o   0.2813E-02
  -3   0  14      163.10      184.64        6.51 o   0.4574E-02
  -2   0  14        1.02        0.39        2.51 o   0.1041E+00
  -1   0  14       20.99       21.82        2.31 o   0.5791E-01
   0   0  14       62.65       56.00        2.93 o   0.2136E-01
   1   0  14      421.47      414.62        8.20 o   0.1311E-02
   2   0  14        2.26        1.83        2.59 o   0.1296E+00
   3   0  14        8.43       12.25        3.18 o   0.6296E-01
   4   0  14      310.20      295.46        9.93 o   0.1996E-02
   5   0  14      220.30      230.76       11.07 o   0.2629E-02
   6   0  14       54.36       45.76        4.05 o   0.2126E-01
  -6   1  14       -1.94        0.75        2.67 o   0.1295E+00
  -5   1  14       12.40       21.87        3.09 o   0.5056E-01
  -4   1  14      144.52      145.75        4.80 o   0.6483E-02
  -3   1  14       61.69       68.47        6.32 o   0.1178E-01
  -2   1  14       86.45       99.62        4.74 o   0.1054E-01
  -1   1  14        6.45        7.02        1.69 o   0.1579E+00
   0   1  14       82.39       71.17        4.38 o   0.1391E-01
   1   1  14       26.75       21.37        2.52 o   0.5192E-01
   2   1  14       87.03       92.23        5.24 o   0.1051E-01
   3   1  14       58.65       69.89        5.27 o   0.1375E-01
   4   1  14      385.38      394.57        9.55 o   0.1395E-02
   5   1  14       10.19        9.17        3.94 o   0.4887E-01
   6   1  14        9.34        6.68        3.73 o   0.5606E-01
  -6   2  14       13.63       15.92        2.99 o   0.5874E-01
  -5   2  14       58.63       59.47        4.25 o   0.1751E-01
  -4   2  14       40.01       50.25        3.62 o   0.2361E-01
  -3   2  14       11.62       16.49        3.12 o   0.5655E-01
  -2   2  14       26.82       32.14        3.19 o   0.3606E-01
  -1   2  14        4.14        2.05        2.18 o   0.1635E+00
   0   2  14       54.51       67.29        4.14 o   0.1684E-01
   1   2  14       39.31       51.62        3.37 o   0.2432E-01
   2   2  14      122.74      119.28        6.27 o   0.7167E-02
   3   2  14      139.88      127.89        6.77 o   0.6256E-02
   4   2  14      251.34      257.66       12.74 o   0.2116E-02
   5   2  14        7.02       12.20        3.91 o   0.4811E-01
  -6   3  14       26.00       22.28        3.88 o   0.3543E-01
  -5   3  14        6.85        8.16        2.62 o   0.9232E-01
  -4   3  14       29.33       27.82        3.53 o   0.3486E-01
  -3   3  14       52.57       59.07        4.79 o   0.1665E-01
  -2   3  14       69.89       77.43        5.68 o   0.1177E-01
  -1   3  14      265.02      275.23        7.79 o   0.2481E-02
   0   3  14      216.09      228.21        9.23 o   0.2964E-02
   1   3  14      313.31      348.38       13.79 o   0.1480E-02
   2   3  14        4.52        9.69        2.54 o   0.9485E-01
   3   3  14        2.94        8.13        2.08 o   0.1314E+00
   4   3  14       -6.14        0.11        5.16 o   0.3614E-01
   5   3  14       48.44       41.41        5.16 o   0.1867E-01
  -6   4  14       -1.48        0.29        2.47 o   0.1551E+00
  -5   4  14       20.13       19.66        3.48 o   0.4346E-01
  -4   4  14      140.32      149.40        7.66 o   0.5231E-02
  -3   4  14       54.33       52.37        4.86 o   0.1735E-01
  -2   4  14      127.60      126.77        5.39 o   0.7288E-02
  -1   4  14      205.99      209.07        6.04 o   0.3830E-02
   0   4  14       14.53        8.35        2.25 o   0.9524E-01
   1   4  14       36.03       43.75        3.98 o   0.2442E-01
   2   4  14       15.68       23.09        3.96 o   0.3694E-01
   3   4  14       -0.58        4.73        2.71 o   0.4584E-02
   4   4  14       -1.23        0.33        1.73 o   0.3023E+00
  -5   5  14       16.64       14.70        1.97 o   0.8264E-01
  -4   5  14      113.70      118.98        6.74 o   0.7047E-02
  -3   5  14       16.47       17.75        4.71 o   0.3167E-01
  -2   5  14        3.08        0.34        2.49 o   0.1468E+00
  -1   5  14      124.89      120.55        5.91 o   0.7295E-02
   0   5  14      115.39      126.99        5.69 o   0.7365E-02
   1   5  14       20.84       29.08        7.96 o   0.1276E-01
   2   5  14        6.19        4.97        5.36 o   0.3180E-01
   3   5  14        7.23        5.53        2.57 o   0.1030E+00
   4   5  14        4.95        8.98        3.72 o   0.5626E-01
  -4   6  14      119.04      115.03        5.56 o   0.7910E-02
  -3   6  14        3.94        2.56        3.12 o   0.8870E-01
  -2   6  14        2.56        3.85        3.47 o   0.7256E-01
  -1   6  14      350.71      328.04       14.22 o   0.1459E-02
   0   6  14       30.65       28.21        5.60 o   0.2081E-01
   1   6  14       61.79       56.32        8.88 o   0.8550E-02
   2   6  14       -2.74        0.02        4.84 o   0.4195E-01
  -3   7  14       32.66       26.86        3.69 o   0.3320E-01
  -2   7  14       24.22       27.99        5.78 o   0.2056E-01
  -1   7  14       -9.46        0.79        4.62 o   0.4314E-01
   0   7  14       56.97       48.24        6.45 o   0.1349E-01
   1   7  14       14.06       15.32        3.97 o   0.4221E-01
  -2  -8  15        0.99        0.04        0.99 o   0.2462E+00
  -1  -8  15      274.05      235.85       10.37 o   0.2473E-02
   0  -8  15        3.64        2.45        2.42 o   0.1371E+00
   1  -8  15        6.57        0.05        2.03 o   0.1909E+00
   2  -8  15        1.69        0.20        2.23 o   0.1880E+00
  -3  -7  15       15.60       16.59        2.63 o   0.6383E-01
  -2  -7  15      239.78      211.52       10.77 o   0.2758E-02
  -1  -7  15       14.48       12.91        3.78 o   0.4663E-01
   0  -7  15       83.87       86.98        5.38 o   0.1086E-01
   1  -7  15        3.85        0.90        2.94 o   0.1044E+00
   2  -7  15       -4.72        0.56        2.44 o   0.1447E+00
   3  -7  15       33.16       27.48        4.31 o   0.2817E-01
   4  -7  15        0.34        0.00        1.67 o   0.3232E-01
  -4  -6  15       10.42        8.95        3.76 o   0.5250E-01
  -3  -6  15        0.68        5.64        1.99 o   0.1100E-01
  -2  -6  15      114.48      129.29       12.60 o   0.3794E-02
  -1  -6  15      116.89      114.69        6.17 o   0.7550E-02
   0  -6  15       35.15       36.76        3.86 o   0.2742E-01
   1  -6  15       45.05       47.07        4.36 o   0.2087E-01
   2  -6  15        9.02        9.99        3.13 o   0.6742E-01
   3  -6  15       12.34       11.80        4.25 o   0.4107E-01
   4  -6  15       36.45       32.07        3.80 o   0.2933E-01
  -5  -5  15       17.64        9.60        2.67 o   0.7359E-01
  -4  -5  15       38.65       32.44        4.19 o   0.2637E-01
  -3  -5  15      205.47      210.47        8.92 o   0.3273E-02
  -2  -5  15      167.44      172.53       10.61 o   0.3582E-02
  -1  -5  15      180.42      196.32        6.19 o   0.4248E-02
   0  -5  15       65.63       63.64        4.38 o   0.1600E-01
   1  -5  15        1.50        1.45        1.80 o   0.2510E+00
   2  -5  15       99.17      110.57        4.89 o   0.9203E-02
   3  -5  15       66.88       67.68        7.44 o   0.9866E-02
   4  -5  15      163.76      172.50        7.83 o   0.4427E-02
   5  -5  15       43.64       34.53        3.70 o   0.2765E-01
  -6  -4  15        1.19        1.88        2.77 o   0.7849E-01
  -5  -4  15       47.13       44.86        4.48 o   0.2066E-01
  -4  -4  15        6.32        6.98        2.76 o   0.9029E-01
  -3  -4  15       16.24       12.39        2.55 o   0.7260E-01
  -2  -4  15       62.34       66.67        5.35 o   0.1375E-01
  -1  -4  15        1.01        0.19        1.72 o   0.3151E+00
   0  -4  15       32.60       31.85        4.11 o   0.2807E-01
   1  -4  15      138.84      128.68        7.47 o   0.5879E-02
   2  -4  15      120.79      111.14        8.89 o   0.5810E-02
   3  -4  15       71.62       73.79        4.25 o   0.1448E-01
   4  -4  15       -4.78        1.49        3.52 o   0.7323E-01
   5  -4  15       76.37       80.59        4.85 o   0.1247E-01
  -6  -3  15       21.44       16.81        2.40 o   0.6344E-01
  -5  -3  15      106.09       94.27        5.57 o   0.9379E-02
  -4  -3  15       -0.65        0.10        1.48 o   0.5185E-01
  -3  -3  15        2.24        3.40        3.59 o   0.6958E-01
  -2  -3  15        7.02        5.58        3.14 o   0.7716E-01
  -1  -3  15       43.47       34.83        5.19 o   0.2018E-01
   0  -3  15      146.53      148.58        6.93 o   0.5474E-02
   1  -3  15       28.98       23.53        3.11 o   0.4171E-01
   2  -3  15      348.85      377.80       14.16 o   0.1308E-02
   3  -3  15       88.94       90.12        4.59 o   0.1137E-01
   4  -3  15       42.55       46.67        3.22 o   0.2599E-01
   5  -3  15       13.87       12.26        2.51 o   0.7650E-01
   6  -3  15      146.01      135.57        5.92 o   0.6324E-02
  -6  -2  15       63.80       63.18        3.56 o   0.1811E-01
  -5  -2  15      127.33      133.22        5.69 o   0.6867E-02
  -4  -2  15       26.74       31.52        2.64 o   0.4127E-01
  -3  -2  15        4.90        7.41        2.86 o   0.8674E-01
  -2  -2  15       27.83       28.11        3.86 o   0.3235E-01
  -1  -2  15       46.05       49.97        4.13 o   0.2095E-01
   0  -2  15      769.14      760.54       12.22 o   0.4608E-03
   1  -2  15        0.05        0.22        4.49 o   0.6157E-03
   2  -2  15      381.44      365.56        9.70 o   0.1504E-02
   3  -2  15       13.51       12.22        3.12 o   0.6099E-01
   4  -2  15       36.66       32.60        3.42 o   0.3158E-01
   5  -2  15       57.89       66.17        5.60 o   0.1352E-01
   6  -2  15       38.52       40.91        3.63 o   0.2668E-01
  -6  -1  15        0.89        0.73        0.91 o   0.2991E+00
  -5  -1  15       26.50       28.14        3.18 o   0.3870E-01
  -4  -1  15        2.68        2.26        1.59 o   0.2676E+00
  -3  -1  15        8.10        3.57        2.44 o   0.1171E+00
  -2  -1  15      162.41      175.74        9.14 o   0.3988E-02
  -1  -1  15      115.72       95.59        7.46 o   0.7377E-02
   0  -1  15      171.54      175.84        6.79 o   0.4591E-02
   1  -1  15      123.04      124.62        4.62 o   0.7942E-02
   2  -1  15       39.65       47.40        3.59 o   0.2462E-01
   3  -1  15      447.65      464.97       13.09 o   0.1007E-02
   4  -1  15      348.84      353.10        8.38 o   0.1688E-02
   5  -1  15      345.69      340.44       11.10 o   0.1607E-02
   6  -1  15       86.26       78.11        4.85 o   0.1223E-01
  -6   0  15       22.00       22.09        2.75 o   0.5048E-01
  -5   0  15      115.08      112.87        6.29 o   0.7575E-02
  -4   0  15      125.34      133.89        5.11 o   0.7188E-02
  -3   0  15       44.51       45.62        4.36 o   0.2126E-01
  -2   0  15      321.47      323.72       10.17 o   0.1795E-02
  -1   0  15       60.31       67.03        3.87 o   0.1703E-01
   0   0  15       40.30       37.66        2.65 o   0.3310E-01
   1   0  15        7.41        7.97        1.83 o   0.1357E+00
   2   0  15        6.91        8.27        2.48 o   0.9809E-01
   3   0  15      480.81      463.03       13.47 o   0.9677E-03
   4   0  15      174.67      177.22        7.49 o   0.4336E-02
   5   0  15      357.76      325.79       13.69 o   0.1487E-02
   6   0  15       -0.82        0.79        0.98 o   0.2555E+00
  -6   1  15      109.71       99.57        5.34 o   0.9167E-02
  -5   1  15       49.04       57.65        4.44 o   0.1814E-01
  -4   1  15       11.16        7.05        2.35 o   0.1013E+00
  -3   1  15       49.01       52.94        5.96 o   0.1459E-01
  -2   1  15        2.61        1.21        2.62 o   0.1299E+00
  -1   1  15       12.91       17.82        1.88 o   0.8159E-01
   0   1  15       23.59       24.34        2.37 o   0.5228E-01
   1   1  15       47.34       51.04        3.54 o   0.2268E-01
   2   1  15       50.81       51.45        4.39 o   0.1928E-01
   3   1  15      112.59      122.49        6.16 o   0.7310E-02
   4   1  15       91.58       85.87        6.81 o   0.8982E-02
   5   1  15        1.83        0.77        3.24 o   0.9065E-01
  -6   2  15        4.04        0.38        2.18 o   0.1805E+00
  -5   2  15       73.04       77.09        4.97 o   0.1279E-01
  -4   2  15        5.01        8.72        3.10 o   0.7417E-01
  -3   2  15       23.68       25.49        3.74 o   0.3571E-01
  -2   2  15        4.10        4.29        2.41 o   0.1259E+00
  -1   2  15       43.21       50.63        3.82 o   0.2228E-01
   0   2  15       99.26       99.42        7.53 o   0.7487E-02
   1   2  15      147.98      157.26        6.01 o   0.5583E-02
   2   2  15       15.91       15.16        3.07 o   0.5650E-01
   3   2  15       11.88       17.48        2.89 o   0.5969E-01
   4   2  15        9.99        7.10        4.04 o   0.4878E-01
   5   2  15        5.09        3.91        3.33 o   0.7549E-01
  -6   3  15       29.54       36.13        3.24 o   0.3284E-01
  -5   3  15        2.13        3.33        2.69 o   0.1152E+00
  -4   3  15       85.87       74.40        6.48 o   0.1023E-01
  -3   3  15      601.10      605.79       11.18 o   0.6884E-03
  -2   3  15        8.52        2.18        2.74 o   0.1036E+00
  -1   3  15      152.03      141.61        6.98 o   0.5566E-02
   0   3  15       55.03       56.04        5.14 o   0.1596E-01
   1   3  15       52.49       56.36        4.64 o   0.1748E-01
   2   3  15       33.44       34.31        3.86 o   0.2862E-01
   3   3  15       25.72       24.24        4.13 o   0.3227E-01
   4   3  15       31.06       30.98        6.28 o   0.1741E-01
   5   3  15       50.43       38.67        6.66 o   0.1419E-01
  -5   4  15        6.84        3.51        2.34 o   0.1279E+00
  -4   4  15       82.04       90.38        8.08 o   0.7688E-02
  -3   4  15      274.20      292.05        9.60 o   0.2154E-02
  -2   4  15      137.62      135.89        6.86 o   0.5996E-02
  -1   4  15      301.10      304.04        8.10 o   0.2110E-02
   0   4  15       20.09       20.17        2.62 o   0.5573E-01
   1   4  15      167.34      175.88        8.75 o   0.4061E-02
   2   4  15       75.19       77.42        7.66 o   0.8845E-02
   3   4  15        1.47        0.04        3.10 o   0.9423E-01
   4   4  15       13.95       14.28        5.31 o   0.2794E-01
  -5   5  15       95.14       76.58        4.62 o   0.1228E-01
  -4   5  15      166.35      154.32        7.69 o   0.4811E-02
  -3   5  15       22.16       24.33        3.86 o   0.3562E-01
  -2   5  15        3.44        0.12        2.76 o   0.1218E+00
  -1   5  15      101.92      106.06        8.89 o   0.6190E-02
   0   5  15       84.42       86.89        7.78 o   0.8075E-02
   1   5  15        8.53        8.77        6.08 o   0.2414E-01
   2   5  15       76.08       76.24       10.75 o   0.5898E-02
   3   5  15       57.23       51.28        5.46 o   0.1561E-01
  -4   6  15      109.55       98.91        4.89 o   0.9614E-02
  -3   6  15        4.95        3.77        2.73 o   0.1049E+00
  -2   6  15      194.14      185.21       10.23 o   0.3364E-02
  -1   6  15       17.80       23.23        4.47 o   0.3141E-01
   0   6  15      144.86      131.19       12.93 o   0.3496E-02
   1   6  15       45.85       44.71        8.47 o   0.1003E-01
   2   6  15       48.13       38.09        6.98 o   0.1352E-01
  -2   7  15       39.91       36.59        3.99 o   0.2599E-01
   0   7  15       34.96       30.58        5.35 o   0.2115E-01
  -2  -8  16       56.51       51.41        6.13 o   0.1396E-01
  -1  -8  16       37.00       29.33        4.41 o   0.2632E-01
   0  -8  16        2.06        4.47        2.45 o   0.1271E+00
   1  -8  16       -0.14        0.04        3.09 o   0.2757E-02
   2  -8  16       -0.36        0.23        2.50 o   0.6436E-02
  -3  -7  16       -2.93        0.63        2.43 o   0.1513E+00
  -2  -7  16       -5.16        0.20        3.82 o   0.6455E-01
  -1  -7  16       81.93       83.22        5.61 o   0.1092E-01
   0  -7  16       -4.25        0.04        2.74 o   0.1218E+00
   1  -7  16       -2.34        0.66        3.58 o   0.7457E-01
   2  -7  16        0.46        4.26        2.28 o   0.9096E-02
   3  -7  16        3.12        0.45        2.29 o   0.1694E+00
  -4  -6  16        9.56       12.56        3.90 o   0.4704E-01
  -3  -6  16        7.07        8.32        3.05 o   0.7493E-01
  -2  -6  16      510.40      494.56       17.30 o   0.7996E-03
  -1  -6  16       23.83       26.31        3.93 o   0.3355E-01
   0  -6  16       83.73       81.79        5.21 o   0.1150E-01
   1  -6  16       49.70       47.16        5.51 o   0.1654E-01
   2  -6  16       62.49       68.02        4.92 o   0.1447E-01
   3  -6  16       17.41       19.78        4.61 o   0.3162E-01
   4  -6  16       49.09       49.75        4.85 o   0.1822E-01
  -5  -5  16        4.92        5.70        2.18 o   0.1333E+00
  -4  -5  16       11.77       12.83        3.02 o   0.6375E-01
  -3  -5  16       21.71       21.51        3.71 o   0.3889E-01
  -2  -5  16        8.10        8.17        2.73 o   0.8597E-01
  -1  -5  16        8.99        9.77        2.62 o   0.8481E-01
   0  -5  16      175.79      182.65        6.67 o   0.4444E-02
   1  -5  16      111.34      116.94        5.48 o   0.8059E-02
   2  -5  16        6.49       12.71        2.41 o   0.8784E-01
   3  -5  16       33.32       33.07        5.62 o   0.1962E-01
   4  -5  16       11.07        6.90        3.56 o   0.5907E-01
   5  -5  16        3.96        1.33        2.24 o   0.1631E+00
  -5  -4  16       -0.90        0.00        1.79 o   0.2446E-01
  -4  -4  16        1.08        0.20        2.90 o   0.6581E-01
  -3  -4  16        6.87        5.98        2.23 o   0.1224E+00
  -2  -4  16       87.87       94.29        4.04 o   0.1167E-01
  -1  -4  16      146.13      149.95        6.64 o   0.5563E-02
   0  -4  16      204.00      209.20       11.12 o   0.2878E-02
   1  -4  16       14.04       20.20        3.42 o   0.4635E-01
   2  -4  16        7.53       10.87        1.96 o   0.1119E+00
   3  -4  16       20.69       24.37        2.81 o   0.4806E-01
   4  -4  16       43.65       42.85        4.15 o   0.2287E-01
   5  -4  16       40.75       38.15        3.74 o   0.2669E-01
  -6  -3  16       63.49       51.61        3.50 o   0.2069E-01
  -5  -3  16       14.76        9.43        2.85 o   0.7157E-01
  -4  -3  16      102.37      114.62        5.20 o   0.8627E-02
  -3  -3  16       12.94       14.67        2.37 o   0.7619E-01
  -2  -3  16       -5.74        0.00        3.58 o   0.7262E-01
  -1  -3  16       64.34       67.41        6.24 o   0.1189E-01
   0  -3  16       71.28       77.54        5.34 o   0.1224E-01
   1  -3  16      112.55      117.13        5.64 o   0.7906E-02
   2  -3  16        2.95        2.85        2.95 o   0.9885E-01
   3  -3  16      185.32      179.29        6.36 o   0.4496E-02
   4  -3  16        4.34        0.13        2.32 o   0.1630E+00
   5  -3  16        1.79        2.54        2.24 o   0.1619E+00
  -6  -2  16       11.68        7.22        1.81 o   0.1283E+00
  -5  -2  16        1.30        1.87        2.28 o   0.1657E+00
  -4  -2  16       22.68       25.84        2.51 o   0.4945E-01
  -3  -2  16       28.65       26.37        5.01 o   0.2468E-01
  -2  -2  16       41.47       45.84        4.24 o   0.2205E-01
  -1  -2  16       56.76       61.92        4.68 o   0.1617E-01
   0  -2  16       11.01        6.36        2.36 o   0.1035E+00
   1  -2  16        4.75        2.26        1.86 o   0.2003E+00
   2  -2  16        2.95        2.67        2.48 o   0.1330E+00
   3  -2  16        3.52        0.67        1.78 o   0.2517E+00
   4  -2  16      103.02      101.02        5.44 o   0.9183E-02
   5  -2  16        4.28        2.44        2.47 o   0.1315E+00
   6  -2  16       -2.45        0.19        2.38 o   0.1634E+00
  -6  -1  16        2.30        1.46        1.93 o   0.2186E+00
  -5  -1  16      222.60      228.28        7.25 o   0.3240E-02
  -4  -1  16       73.32       84.58        3.65 o   0.1397E-01
  -3  -1  16      296.12      325.16        9.16 o   0.1923E-02
  -2  -1  16      302.48      323.89       12.46 o   0.1682E-02
  -1  -1  16      178.76      213.73        9.37 o   0.3303E-02
   0  -1  16        8.15        7.79        2.51 o   0.9636E-01
   1  -1  16      145.74      138.41        5.75 o   0.6314E-02
   2  -1  16       33.23       35.38        3.99 o   0.2750E-01
   3  -1  16       27.74       27.84        3.53 o   0.3529E-01
   4  -1  16        0.89        1.47        1.02 o   0.1508E+00
   5  -1  16      113.89      109.03        6.55 o   0.7576E-02
   6  -1  16       61.40      107.85        8.27 o   0.7247E-02
  -6   0  16       10.39       12.63        2.17 o   0.9108E-01
  -5   0  16       81.61       87.63        5.22 o   0.1111E-01
  -4   0  16        5.86       11.13        1.91 o   0.1172E+00
  -3   0  16        2.09        3.54        2.48 o   0.1300E+00
  -2   0  16       17.09       19.92        3.50 o   0.4427E-01
  -1   0  16       16.95       18.63        2.67 o   0.5907E-01
   0   0  16      406.23      406.77        8.43 o   0.1355E-02
   1   0  16       57.23       41.99        3.63 o   0.2346E-01
   2   0  16       16.22       22.25        4.36 o   0.3322E-01
   3   0  16       89.88      109.16        4.83 o   0.9641E-02
   4   0  16        0.31        1.74        3.19 o   0.2420E-02
   5   0  16       21.55       21.53        6.69 o   0.1766E-01
  -6   1  16        2.22        6.79        2.34 o   0.1228E+00
  -5   1  16      332.52      361.28        8.79 o   0.1668E-02
  -4   1  16        3.69        2.21        2.59 o   0.1245E+00
  -3   1  16       46.85       51.52        5.86 o   0.1516E-01
  -2   1  16        5.78        5.90        2.58 o   0.1040E+00
  -1   1  16       78.05       86.25        3.79 o   0.1331E-01
   0   1  16        5.42        0.97        1.74 o   0.2347E+00
   1   1  16       12.40       12.35        2.60 o   0.7517E-01
   2   1  16      259.57      284.17        8.93 o   0.2323E-02
   3   1  16       13.69        7.11        2.49 o   0.9069E-01
   4   1  16       12.52       32.21        4.71 o   0.2724E-01
   5   1  16        6.00        5.42        3.20 o   0.7655E-01
  -6   2  16      163.13      165.48        6.65 o   0.4954E-02
  -5   2  16       11.22       15.94        2.90 o   0.6229E-01
  -4   2  16       11.32       14.65        3.68 o   0.4825E-01
  -3   2  16       72.38       79.45        4.19 o   0.1383E-01
  -2   2  16      342.14      375.94       11.69 o   0.1446E-02
  -1   2  16       77.71       92.39        4.86 o   0.1132E-01
   0   2  16      177.80      185.89        8.49 o   0.3891E-02
   1   2  16      121.60      138.86        6.17 o   0.6508E-02
   2   2  16        1.11        2.73        2.58 o   0.5777E-01
   3   2  16        3.50        3.17        1.74 o   0.2134E+00
   4   2  16        5.27        3.64        3.75 o   0.6189E-01
   5   2  16      123.28      104.62        7.30 o   0.7018E-02
  -6   3  16       16.77       18.48        3.40 o   0.4703E-01
  -5   3  16        6.54        8.44        2.20 o   0.1129E+00
  -4   3  16        4.28        3.50        3.06 o   0.8889E-01
  -3   3  16       73.40       67.23        4.59 o   0.1456E-01
  -2   3  16      308.74      326.78        8.77 o   0.1904E-02
  -1   3  16       72.23       78.00        6.01 o   0.1113E-01
   0   3  16       35.37       45.58        5.72 o   0.1710E-01
   1   3  16      112.88      109.45        5.09 o   0.8708E-02
   2   3  16       80.54       78.92        6.31 o   0.1033E-01
   3   3  16        0.87        4.45        2.24 o   0.9714E-02
   4   3  16       50.85       43.96        7.22 o   0.1235E-01
   5   3  16        8.95        2.23        3.40 o   0.7241E-01
  -5   4  16       54.55       42.04        4.46 o   0.2054E-01
  -4   4  16       48.90       50.07        6.37 o   0.1388E-01
  -3   4  16        2.15        1.36        3.87 o   0.6329E-01
  -2   4  16       17.50       19.30        3.18 o   0.4918E-01
  -1   4  16       90.70       96.86        4.58 o   0.1075E-01
   0   4  16       17.99       19.40        2.71 o   0.5653E-01
   1   4  16      110.42      109.85        6.18 o   0.7902E-02
   2   4  16        1.07        3.60        4.86 o   0.8127E-02
   3   4  16       43.53       26.01        7.08 o   0.1455E-01
   4   4  16       27.61       25.24        5.69 o   0.2125E-01
  -5   5  16       13.71       12.01        3.87 o   0.4618E-01
  -4   5  16       11.46        7.26        2.91 o   0.7723E-01
  -3   5  16        6.57        6.36        2.70 o   0.9460E-01
  -2   5  16       -2.17        1.49        2.97 o   0.1036E+00
  -1   5  16      123.36      127.22        9.20 o   0.5226E-02
   0   5  16       69.76       71.57        7.36 o   0.9676E-02
   1   5  16       25.50       26.09        8.09 o   0.1249E-01
   2   5  16      132.37      109.06       12.56 o   0.3940E-02
   3   5  16       12.99       19.14        3.59 o   0.4517E-01
  -4   6  16       -3.57        0.01        1.93 o   0.2320E+00
  -3   6  16       51.13       49.87        5.19 o   0.1700E-01
  -2   6  16       95.23       93.09        6.87 o   0.8460E-02
  -1   6  16      230.30      213.66       10.91 o   0.2759E-02
   0   6  16        0.24        0.02        4.06 o   0.9228E-03
   1   6  16       18.45       16.35        6.27 o   0.2062E-01
   2   6  16       73.85       61.60        7.63 o   0.9729E-02
  -1  -8  17      242.79      218.50       12.51 o   0.2422E-02
   0  -8  17       -0.16        0.10        2.66 o   0.5012E-02
   1  -8  17       28.01       30.44        3.89 o   0.3105E-01
   2  -8  17       37.78       34.89        5.53 o   0.1928E-01
  -3  -7  17       30.62       34.76        3.72 o   0.2995E-01
  -2  -7  17      109.83       96.17        7.16 o   0.7723E-02
  -1  -7  17        2.98        4.37        3.09 o   0.8682E-01
   0  -7  17       12.50       14.40        2.88 o   0.6415E-01
   1  -7  17       67.51       64.52        5.58 o   0.1324E-01
   2  -7  17       32.97       29.22        3.81 o   0.3114E-01
   3  -7  17        9.49        9.93        3.04 o   0.6992E-01
  -4  -6  17        0.87        0.11        1.06 o   0.1944E+00
  -3  -6  17        1.58        3.86        2.81 o   0.1059E+00
  -2  -6  17       61.75       59.15        7.02 o   0.1124E-01
  -1  -6  17       -0.52        0.69        2.00 o   0.1559E-01
   0  -6  17      110.24      101.34        6.01 o   0.8458E-02
   1  -6  17      218.16      221.30        8.49 o   0.3150E-02
   2  -6  17       24.56       26.08        3.63 o   0.3624E-01
   3  -6  17        5.27        4.71        3.46 o   0.6909E-01
   4  -6  17        4.16        6.08        2.93 o   0.8821E-01
  -5  -5  17       13.13       15.16        2.15 o   0.8110E-01
  -4  -5  17       -0.29        2.07        2.45 o   0.6932E-02
  -3  -5  17      153.84      146.11        7.72 o   0.5123E-02
  -2  -5  17       21.74       17.81        3.76 o   0.4066E-01
  -1  -5  17        0.77        0.12        1.16 o   0.1364E+00
   0  -5  17        3.81        2.13        1.96 o   0.1926E+00
   1  -5  17       58.57       55.50        4.26 o   0.1817E-01
   2  -5  17       67.24       74.04        3.82 o   0.1550E-01
   3  -5  17      103.50      116.43        8.67 o   0.6028E-02
   4  -5  17        1.07        1.05        2.58 o   0.1006E+00
   5  -5  17        2.84        4.02        1.85 o   0.1909E+00
  -5  -4  17       16.21       12.70        3.62 o   0.4879E-01
  -4  -4  17       50.93       46.79        4.83 o   0.1866E-01
  -3  -4  17        7.45        0.42        2.67 o   0.1176E+00
  -2  -4  17      343.71      379.08        7.59 o   0.1615E-02
  -1  -4  17      118.20      135.40        7.32 o   0.6063E-02
   0  -4  17       71.31       74.61        7.23 o   0.9642E-02
   1  -4  17        8.49       12.18        3.30 o   0.6015E-01
   2  -4  17      130.74      125.46        4.64 o   0.7700E-02
   3  -4  17       10.44        7.79        2.47 o   0.9465E-01
   4  -4  17       -2.83        2.39        2.44 o   0.1383E+00
   5  -4  17       84.13       72.61        5.20 o   0.1231E-01
  -6  -3  17       60.66       45.09        3.71 o   0.2189E-01
  -5  -3  17        6.70        7.85        2.38 o   0.1053E+00
  -4  -3  17       51.77       49.88        4.17 o   0.2023E-01
  -3  -3  17       29.51       35.38        2.75 o   0.3680E-01
  -2  -3  17       55.46       61.75        6.10 o   0.1305E-01
  -1  -3  17      182.21      206.59        9.90 o   0.3257E-02
   0  -3  17        2.52        5.30        2.87 o   0.9559E-01
   1  -3  17       15.58       17.53        2.76 o   0.5975E-01
   2  -3  17       73.52       76.23        6.93 o   0.9893E-02
   3  -3  17      112.31      116.26        5.62 o   0.7969E-02
   4  -3  17       48.15       44.62        4.36 o   0.2106E-01
   5  -3  17        3.58        3.17        2.26 o   0.1473E+00
  -6  -2  17        5.89        0.82        1.79 o   0.2247E+00
  -5  -2  17       37.94       45.19        3.36 o   0.2666E-01
  -4  -2  17       52.58       57.28        3.47 o   0.2074E-01
  -3  -2  17      246.53      250.24        7.75 o   0.2795E-02
  -2  -2  17        9.00       12.73        3.54 o   0.5384E-01
  -1  -2  17        0.64        0.14        2.16 o   0.1145E-01
   0  -2  17      247.91      242.86        9.07 o   0.2690E-02
   1  -2  17        0.37        0.08        1.81 o   0.2326E-01
   2  -2  17       15.30       10.33        3.40 o   0.5592E-01
   3  -2  17       75.45       70.67        3.91 o   0.1523E-01
   4  -2  17       12.80       14.61        3.40 o   0.5250E-01
   5  -2  17       32.88       29.46        4.07 o   0.2919E-01
  -6  -1  17       14.98       12.67        2.08 o   0.8732E-01
  -5  -1  17        0.43        0.00        1.41 o   0.6356E-01
  -4  -1  17        3.58        2.46        2.00 o   0.1850E+00
  -3  -1  17       40.59       45.02        4.57 o   0.2097E-01
  -2  -1  17        1.22        4.93        2.69 o   0.3238E-01
  -1  -1  17      675.64      682.43       14.54 o   0.5399E-03
   0  -1  17        7.48       12.96        3.64 o   0.5244E-01
   1  -1  17       25.20       28.10        3.45 o   0.3661E-01
   2  -1  17        7.99        6.98        2.89 o   0.8250E-01
   3  -1  17      526.48      593.19       12.59 o   0.7355E-03
   4  -1  17       16.92       23.09        3.79 o   0.3851E-01
   5  -1  17       98.13       95.15        7.33 o   0.7860E-02
  -6   0  17       21.90       26.54        2.59 o   0.4813E-01
  -5   0  17        3.56        2.03        2.25 o   0.1579E+00
  -4   0  17        4.96        5.43        2.04 o   0.1462E+00
  -3   0  17       72.68       85.14        5.55 o   0.1121E-01
  -2   0  17       13.64        9.96        2.80 o   0.7290E-01
  -1   0  17       -0.34        2.05        1.86 o   0.2045E-01
   0   0  17      227.36      260.42        8.68 o   0.2676E-02
   1   0  17       34.39       37.55        3.56 o   0.2907E-01
   2   0  17      270.33      261.50       12.54 o   0.2062E-02
   3   0  17        2.40        3.03        2.23 o   0.1563E+00
   4   0  17       -0.36        0.22        2.36 o   0.7999E-02
   5   0  17      228.42      198.66       15.02 o   0.2216E-02
  -6   1  17       32.44       26.40        3.10 o   0.3860E-01
  -5   1  17        9.09       10.61        2.35 o   0.9272E-01
  -4   1  17        0.28        0.23        1.98 o   0.1640E-01
  -3   1  17        6.95        0.80        1.86 o   0.2046E+00
  -2   1  17      191.40      203.15        8.76 o   0.3485E-02
  -1   1  17      101.78       99.72        4.77 o   0.9932E-02
   0   1  17      221.22      244.72        6.90 o   0.3100E-02
   1   1  17      239.17      228.44        8.34 o   0.2978E-02
   2   1  17       76.14       82.19        5.95 o   0.1074E-01
   3   1  17       23.33       27.01        2.98 o   0.4265E-01
   4   1  17       27.20       23.05        4.71 o   0.2786E-01
   5   1  17       91.04       71.24        6.27 o   0.1055E-01
  -6   2  17        3.56        2.57        1.76 o   0.2207E+00
  -5   2  17       19.38       22.39        3.63 o   0.3995E-01
  -4   2  17      149.96      160.90        7.19 o   0.5028E-02
  -3   2  17      122.41      130.36        5.35 o   0.7267E-02
  -2   2  17      150.03      153.86        8.21 o   0.4802E-02
  -1   2  17      239.99      259.95        8.51 o   0.2643E-02
   0   2  17       14.63       21.51        3.10 o   0.4969E-01
   1   2  17        1.94        3.09        2.46 o   0.1355E+00
   2   2  17       30.65       32.82        3.24 o   0.3421E-01
   3   2  17       82.02       85.87        7.80 o   0.8153E-02
   4   2  17       -4.36        2.99        4.14 o   0.5288E-01
   5   2  17       25.70       24.02        3.84 o   0.3503E-01
  -5   3  17       36.17       37.24        3.99 o   0.2637E-01
  -4   3  17       43.51       48.22        5.02 o   0.1840E-01
  -3   3  17      445.98      426.96       10.73 o   0.1165E-02
  -2   3  17       57.53       64.05        4.10 o   0.1721E-01
  -1   3  17       58.91       67.77        4.23 o   0.1623E-01
   0   3  17       17.76       13.15        2.82 o   0.6337E-01
   1   3  17       23.42       22.83        2.96 o   0.4633E-01
   2   3  17       17.66       18.17        3.87 o   0.4034E-01
   3   3  17       52.51       52.03        6.45 o   0.1332E-01
   4   3  17       25.26       28.26        4.68 o   0.2673E-01
  -5   4  17       27.01       28.95        4.24 o   0.2924E-01
  -4   4  17       11.36       12.11        4.14 o   0.4276E-01
  -3   4  17       84.53       88.59        7.79 o   0.7995E-02
  -2   4  17       52.65       51.15        5.52 o   0.1575E-01
  -1   4  17       -1.49        0.57        2.33 o   0.1712E+00
   0   4  17      637.28      669.92       11.57 o   0.5937E-03
   1   4  17       11.65        0.47        3.55 o   0.6807E-01
   2   4  17       96.85      100.84        8.25 o   0.6893E-02
   3   4  17       18.43       18.25        5.42 o   0.2541E-01
   4   4  17        1.27        1.02        4.64 o   0.1390E-01
  -4   5  17        3.16        2.01        3.17 o   0.8893E-01
  -3   5  17       35.55       29.58        3.34 o   0.3388E-01
  -2   5  17       25.19       32.14        4.17 o   0.2892E-01
  -1   5  17      372.34      368.55       14.83 o   0.1269E-02
   0   5  17       -4.20        0.07        3.99 o   0.6010E-01
   1   5  17       29.14       30.01        7.34 o   0.1409E-01
   2   5  17       25.02       22.33        6.58 o   0.1777E-01
   3   5  17       21.61        6.88        4.27 o   0.4098E-01
  -3   6  17       43.62       40.03        4.39 o   0.2255E-01
  -2   6  17       94.65       85.34        5.25 o   0.1073E-01
  -1   6  17        5.98        2.53        3.25 o   0.8057E-01
   0   6  17       19.92       13.59        6.00 o   0.2249E-01
   1   6  17       22.00       22.14        5.31 o   0.2473E-01
   2   6  17       23.52       18.00        4.80 o   0.2952E-01
  -1  -8  18      318.93      262.04       12.98 o   0.1888E-02
   0  -8  18       11.15        9.39        2.83 o   0.7575E-01
   1  -8  18        2.35        3.02        2.45 o   0.1353E+00
  -3  -7  18        6.06        3.15        4.16 o   0.5162E-01
  -2  -7  18       59.39       57.03        5.44 o   0.1482E-01
  -1  -7  18        4.30        1.77        2.39 o   0.1426E+00
   0  -7  18       19.22       17.13        3.01 o   0.5330E-01
   1  -7  18        5.89        5.79        2.99 o   0.8417E-01
   2  -7  18       86.73       80.89        5.26 o   0.1138E-01
   3  -7  18       13.99       14.92        2.30 o   0.7638E-01
  -4  -6  18       15.34       12.46        2.78 o   0.6733E-01
  -3  -6  18        0.62        0.76        2.12 o   0.1227E-01
  -2  -6  18       79.19       70.69        7.42 o   0.9384E-02
  -1  -6  18        1.60        0.01        2.35 o   0.1730E+00
   0  -6  18       23.90       30.45        3.37 o   0.3629E-01
   1  -6  18      101.10       99.55        5.81 o   0.8981E-02
   2  -6  18       53.54       61.96        5.00 o   0.1563E-01
   3  -6  18       10.31        0.94        2.74 o   0.1049E+00
   4  -6  18       23.70       22.71        3.40 o   0.4095E-01
  -5  -5  18        5.37        3.91        2.76 o   0.1015E+00
  -4  -5  18       10.76       10.59        2.71 o   0.7732E-01
  -3  -5  18       43.02       45.29        4.58 o   0.2061E-01
  -2  -5  18      153.36      149.89        8.45 o   0.4758E-02
  -1  -5  18        7.83        6.36        2.03 o   0.1308E+00
   0  -5  18        2.84        4.59        2.08 o   0.1574E+00
   1  -5  18        3.62        3.99        2.09 o   0.1578E+00
   2  -5  18      150.83      139.74        5.79 o   0.6164E-02
   3  -5  18        6.20        4.64        3.05 o   0.8408E-01
   4  -5  18        7.12        5.77        2.85 o   0.8837E-01
  -5  -4  18       70.75       62.27        4.08 o   0.1648E-01
  -4  -4  18        1.55        0.10        2.92 o   0.1135E+00
  -3  -4  18      167.65      173.01        7.21 o   0.4565E-02
  -2  -4  18       64.17       75.15        3.69 o   0.1581E-01
  -1  -4  18      166.62      178.90        5.85 o   0.4841E-02
   0  -4  18      292.18      297.16        7.65 o   0.2220E-02
   1  -4  18      171.66      171.77        5.21 o   0.5130E-02
   2  -4  18      661.93      683.91       10.68 o   0.5750E-03
   3  -4  18       27.70       33.84        5.14 o   0.2225E-01
   4  -4  18       13.41       16.99        2.89 o   0.5937E-01
   5  -4  18       -1.84        0.09        2.05 o   0.2198E+00
  -5  -3  18       13.69       13.46        2.69 o   0.6931E-01
  -4  -3  18       40.86       43.23        3.80 o   0.2474E-01
  -3  -3  18       -0.51        6.42        1.25 o   0.2358E-01
  -2  -3  18       27.77       32.72        2.52 o   0.4098E-01
  -1  -3  18       -1.71        0.03        2.58 o   0.1437E+00
   0  -3  18       -6.86        1.07        3.25 o   0.8267E-01
   1  -3  18      393.26      427.71       10.54 o   0.1242E-02
   2  -3  18        7.79       12.72        1.98 o   0.1027E+00
   3  -3  18       87.71       85.28        4.58 o   0.1186E-01
   4  -3  18        4.99        6.46        2.45 o   0.1107E+00
   5  -3  18       40.49       35.65        3.53 o   0.2879E-01
  -6  -2  18        5.15        2.73        1.47 o   0.2546E+00
  -5  -2  18        0.00        0.57       14.08 o   0.6358E-05
  -4  -2  18       86.81       83.69        4.45 o   0.1223E-01
  -3  -2  18       75.89       81.88        4.78 o   0.1246E-01
  -2  -2  18       13.86       14.17        4.38 o   0.3750E-01
  -1  -2  18       33.43       25.70        5.07 o   0.2389E-01
   0  -2  18      159.72      162.29        7.69 o   0.4714E-02
   1  -2  18       31.08       33.90        3.48 o   0.3185E-01
   2  -2  18       77.07       77.71        5.69 o   0.1143E-01
   3  -2  18       49.93       52.42        3.80 o   0.2113E-01
   4  -2  18       30.19       40.82        4.14 o   0.2537E-01
   5  -2  18       51.22       60.66        4.05 o   0.1851E-01
  -6  -1  18       26.76       19.97        2.71 o   0.5077E-01
  -5  -1  18       98.81      103.15        4.86 o   0.9715E-02
  -4  -1  18        6.27        0.70        2.09 o   0.1776E+00
  -3  -1  18       -1.28        1.85        1.58 o   0.3023E+00
  -2  -1  18       67.04       60.95        5.46 o   0.1389E-01
  -1  -1  18      850.40      892.53       16.79 o   0.3456E-03
   0  -1  18      210.66      239.45       10.98 o   0.2613E-02
   1  -1  18       -2.73        0.54        3.45 o   0.7978E-01
   2  -1  18        0.68        0.91        1.36 o   0.7227E-01
   3  -1  18       41.93       35.28        4.06 o   0.2569E-01
   4  -1  18       31.60       47.25        5.13 o   0.1923E-01
   5  -1  18      138.91      119.90       11.72 o   0.4089E-02
  -6   0  18        5.92        6.45        2.11 o   0.1305E+00
  -5   0  18       14.86        7.96        2.68 o   0.7997E-01
  -4   0  18       20.25       24.80        2.88 o   0.4691E-01
  -3   0  18       60.34       59.30        3.04 o   0.2056E-01
  -2   0  18      379.39      417.88       11.98 o   0.1241E-02
  -1   0  18      334.38      367.12        9.46 o   0.1605E-02
   0   0  18       -0.89        0.56        1.24 o   0.1044E+00
   1   0  18      755.11      770.37       16.01 o   0.4374E-03
   2   0  18       96.69      109.06        7.99 o   0.6821E-02
   3   0  18      127.01      140.34        6.72 o   0.6090E-02
   4   0  18       72.59       76.57        5.93 o   0.1133E-01
   5   0  18       74.57       64.43        8.26 o   0.8721E-02
  -6   1  18       -0.44        3.90        1.62 o   0.2357E-01
  -5   1  18       22.63       31.78        3.23 o   0.3712E-01
  -4   1  18      117.45      132.35        6.31 o   0.6743E-02
  -3   1  18        3.63        0.65        1.98 o   0.2112E+00
  -2   1  18     2358.56     2468.26       36.73 o   0.5199E-04
  -1   1  18      499.79      515.50       13.65 o   0.8529E-03
   0   1  18       43.87       45.25        3.59 o   0.2464E-01
   1   1  18      860.57      853.68       15.69 o   0.3656E-03
   2   1  18      159.66      179.32        7.27 o   0.4502E-02
   3   1  18       53.93       53.00        3.99 o   0.1993E-01
   4   1  18       90.39       82.08        7.57 o   0.8369E-02
   5   1  18       74.29       61.98        7.99 o   0.9206E-02
  -6   2  18       20.31       11.01        3.52 o   0.5033E-01
  -5   2  18        9.23       10.20        2.83 o   0.7622E-01
  -4   2  18        9.62       10.84        2.39 o   0.8970E-01
  -3   2  18      319.23      322.91       10.14 o   0.1807E-02
  -2   2  18     1833.52     1921.52       18.69 o   0.8783E-04
  -1   2  18       36.59       40.37        3.86 o   0.2599E-01
   0   2  18       90.85       86.54        6.46 o   0.9353E-02
   1   2  18      398.10      401.75        9.96 o   0.1335E-02
   2   2  18       88.92       94.15        5.47 o   0.1005E-01
   3   2  18        4.90       10.22        3.68 o   0.5591E-01
   4   2  18       18.17       14.25        4.23 o   0.3809E-01
   5   2  18       29.34       27.20        5.01 o   0.2434E-01
  -5   3  18       50.04       40.87        5.10 o   0.1885E-01
  -4   3  18       35.78       38.76        3.95 o   0.2617E-01
  -3   3  18      741.28      731.94       17.07 o   0.4591E-03
  -2   3  18       14.64       16.35        3.03 o   0.5673E-01
  -1   3  18      195.39      210.78        6.53 o   0.3799E-02
   0   3  18        0.92        0.05        0.83 o   0.3682E+00
   1   3  18       15.45       19.94        2.56 o   0.6016E-01
   2   3  18       28.56       26.05        5.44 o   0.2229E-01
   3   3  18       84.74       94.86        7.43 o   0.8076E-02
   4   3  18       32.87       29.63        4.41 o   0.2688E-01
  -5   4  18       20.94       22.21        3.42 o   0.4202E-01
  -4   4  18       62.64       61.76        4.99 o   0.1507E-01
  -3   4  18       40.28       44.83        5.74 o   0.1678E-01
  -2   4  18      294.98      299.05       13.45 o   0.1731E-02
  -1   4  18       23.81       28.46        7.64 o   0.1357E-01
   0   4  18       20.40       15.15        3.73 o   0.4335E-01
   1   4  18        4.78        0.33        5.08 o   0.3743E-01
   2   4  18       31.03       30.68        4.85 o   0.2420E-01
   3   4  18       60.77       34.84        6.99 o   0.1321E-01
  -4   5  18       50.72       49.30        4.07 o   0.2079E-01
  -3   5  18       34.08       38.22        3.90 o   0.2690E-01
  -2   5  18       84.08       80.45        5.82 o   0.1076E-01
  -1   5  18        8.94        4.73        3.66 o   0.6050E-01
   0   5  18      335.59      294.24       20.09 o   0.1215E-02
   1   5  18      152.54      129.46       13.40 o   0.3331E-02
   2   5  18       -8.45        0.13        4.81 o   0.4062E-01
  -3   6  18        0.54        1.83        2.39 o   0.7683E-02
  -2   6  18        1.56        0.49        1.78 o   0.2798E+00
  -1   6  18       34.53       26.56        6.48 o   0.1703E-01
   0   6  18       75.67       62.71        8.93 o   0.7974E-02
   1   6  18       -1.02        1.70        3.29 o   0.3440E-01
  -2  -7  19       26.07       29.16        3.24 o   0.3759E-01
  -1  -7  19      150.56      137.13        5.77 o   0.6265E-02
   0  -7  19       30.59       29.23        2.84 o   0.3973E-01
   1  -7  19        1.79        1.18        3.33 o   0.8487E-01
   2  -7  19        8.55       12.89        3.25 o   0.6046E-01
   3  -7  19       17.82       16.26        4.04 o   0.3937E-01
  -4  -6  19        3.98        2.79        3.89 o   0.5964E-01
  -3  -6  19        0.02        3.13       10.90 o   0.1772E-04
  -2  -6  19       -2.79        2.12        4.34 o   0.4989E-01
  -1  -6  19       31.57       34.95        3.55 o   0.3074E-01
   0  -6  19        0.46        5.03        1.84 o   0.1433E-01
   1  -6  19        5.71        7.78        2.78 o   0.8811E-01
   2  -6  19       13.06       11.44        3.22 o   0.6002E-01
   3  -6  19        2.61        1.25        2.14 o   0.1835E+00
   4  -6  19        3.38        3.78        2.46 o   0.1269E+00
  -4  -5  19        6.49        8.25        2.29 o   0.1088E+00
  -3  -5  19       11.54        7.11        2.84 o   0.8014E-01
  -2  -5  19      432.61      433.47       13.27 o   0.1088E-02
  -1  -5  19       33.42       27.50        3.60 o   0.3339E-01
   0  -5  19        3.88        2.08        2.01 o   0.1855E+00
   1  -5  19      322.80      321.06       10.01 o   0.1817E-02
   2  -5  19      317.15      315.79        8.70 o   0.1946E-02
   3  -5  19       14.76       16.68        3.46 o   0.4862E-01
   4  -5  19      101.58       94.81        5.72 o   0.9338E-02
  -5  -4  19        6.73        4.52        2.34 o   0.1230E+00
  -4  -4  19        3.93        2.21        2.94 o   0.9940E-01
  -3  -4  19       53.89       66.34        4.44 o   0.1633E-01
  -2  -4  19        9.72       12.04        1.91 o   0.1046E+00
  -1  -4  19      101.64      109.94        4.82 o   0.9224E-02
   0  -4  19       -0.15        5.01        3.17 o   0.2478E-02
   1  -4  19      124.99      134.36        5.31 o   0.7072E-02
   2  -4  19        2.46        0.10        1.90 o   0.2481E+00
   3  -4  19      158.19      172.18       10.26 o   0.3747E-02
   4  -4  19        0.86        0.75        1.53 o   0.4497E-01
   5  -4  19       15.52        9.17        2.18 o   0.9362E-01
  -5  -3  19       48.01       43.53        4.49 o   0.2080E-01
  -4  -3  19       25.61       27.80        5.04 o   0.2450E-01
  -3  -3  19      308.83      327.03        7.42 o   0.1985E-02
  -2  -3  19      170.91      194.60        5.58 o   0.4513E-02
  -1  -3  19      555.44      575.98       14.81 o   0.7073E-03
   0  -3  19       21.73       22.01        3.62 o   0.3962E-01
   1  -3  19       28.46       27.98        2.26 o   0.4722E-01
   2  -3  19      158.27      179.25        5.50 o   0.5031E-02
   3  -3  19        6.33        2.24        2.95 o   0.9499E-01
   4  -3  19        1.25        0.16        2.61 o   0.1347E+00
   5  -3  19       15.13       11.34        1.96 o   0.9518E-01
  -6  -2  19       21.54       30.59        3.22 o   0.3835E-01
  -5  -2  19       42.50       48.00        3.83 o   0.2303E-01
  -4  -2  19       45.39       59.65        3.70 o   0.2033E-01
  -3  -2  19       94.95      112.67        5.11 o   0.9015E-02
  -2  -2  19       19.23       28.13        4.16 o   0.3178E-01
  -1  -2  19        9.30        7.26        3.34 o   0.6567E-01
   0  -2  19       32.41       41.78        5.26 o   0.1966E-01
   1  -2  19        9.58       14.83        3.26 o   0.5692E-01
   2  -2  19       41.60       42.49        3.25 o   0.2751E-01
   3  -2  19      150.04      156.73        6.13 o   0.5523E-02
   4  -2  19       58.36       53.63        6.14 o   0.1360E-01
   5  -2  19       37.87       29.13        2.90 o   0.3692E-01
  -6  -1  19        5.93        3.65        1.95 o   0.1656E+00
  -5  -1  19       11.55        9.40        2.44 o   0.8923E-01
  -4  -1  19      385.74      456.45       10.78 o   0.1165E-02
  -3  -1  19        4.49        3.76        2.19 o   0.1467E+00
  -2  -1  19       89.19       89.04        6.38 o   0.9345E-02
  -1  -1  19       48.50       53.61        4.93 o   0.1741E-01
   0  -1  19      838.62      873.94       21.28 o   0.3361E-03
   1  -1  19      153.11      159.80        9.47 o   0.4213E-02
   2  -1  19      215.54      222.54        6.64 o   0.3455E-02
   3  -1  19      103.06       97.96        5.94 o   0.8900E-02
   4  -1  19       -5.55        0.44        4.04 o   0.5763E-01
   5  -1  19        4.95        3.92        3.14 o   0.8346E-01
  -6   0  19      104.06       90.20        6.05 o   0.9207E-02
  -5   0  19       10.54       13.46        2.82 o   0.6879E-01
  -4   0  19       18.88       21.71        2.68 o   0.5367E-01
  -3   0  19      127.97      135.82        4.28 o   0.7464E-02
  -2   0  19        0.90        2.41        1.32 o   0.5620E-01
  -1   0  19      126.27      134.58        6.30 o   0.6509E-02
   0   0  19      682.06      685.82       15.79 o   0.5238E-03
   1   0  19      268.38      274.45       10.14 o   0.2240E-02
   2   0  19       10.34        7.67        2.70 o   0.8557E-01
   3   0  19       43.56       54.40        5.08 o   0.1720E-01
   4   0  19       25.35       29.12        3.81 o   0.3290E-01
   5   0  19       52.26       40.81        7.11 o   0.1280E-01
  -6   1  19       61.49       51.54        4.73 o   0.1726E-01
  -5   1  19        9.14       13.53        3.28 o   0.5847E-01
  -4   1  19       -3.47        0.09        2.89 o   0.1114E+00
  -3   1  19       93.18      111.72        5.14 o   0.9100E-02
  -2   1  19       63.14       74.78        5.40 o   0.1277E-01
  -1   1  19       11.39       12.00        3.59 o   0.5240E-01
   0   1  19      643.47      643.19       13.54 o   0.5995E-03
   1   1  19        1.20        4.94        2.17 o   0.1526E+00
   2   1  19      114.76      123.82        6.31 o   0.7118E-02
   3   1  19       11.56       16.81        3.39 o   0.5108E-01
   4   1  19        7.12        5.34        3.76 o   0.5822E-01
   5   1  19       22.26       15.53        4.52 o   0.3321E-01
  -5   2  19        8.32        5.61        2.60 o   0.9920E-01
  -4   2  19        5.00        6.98        2.79 o   0.9087E-01
  -3   2  19      279.84      323.11        7.75 o   0.2079E-02
  -2   2  19       24.14       26.47        2.73 o   0.4557E-01
  -1   2  19      236.10      248.87        6.94 o   0.2964E-02
   0   2  19       86.58       94.69        4.98 o   0.1063E-01
   1   2  19      153.31      167.81        8.39 o   0.4433E-02
   2   2  19        6.21        9.08        3.05 o   0.7410E-01
   3   2  19       -1.98        1.65        3.46 o   0.7788E-01
   4   2  19       92.99      102.44        9.26 o   0.6153E-02
  -5   3  19       17.83       15.60        3.35 o   0.4994E-01
  -4   3  19       93.96       99.98        5.48 o   0.9488E-02
  -3   3  19       -4.06        0.13        3.39 o   0.8212E-01
  -2   3  19      162.16      160.69        6.49 o   0.5132E-02
  -1   3  19        9.54       13.84        2.52 o   0.7741E-01
   0   3  19       88.80       77.09        5.16 o   0.1175E-01
   1   3  19       50.04       64.39        4.11 o   0.1777E-01
   2   3  19      118.21      116.72        9.05 o   0.5607E-02
   3   3  19       37.30       36.52        6.69 o   0.1500E-01
   4   3  19       11.96       16.16        4.15 o   0.3989E-01
  -5   4  19       12.10        8.92        3.71 o   0.5283E-01
  -4   4  19       59.41       65.38        4.86 o   0.1511E-01
  -3   4  19       67.56       74.09        6.87 o   0.1028E-01
  -2   4  19       21.57       26.29        3.96 o   0.3383E-01
  -1   4  19      255.66      238.37       12.56 o   0.2242E-02
   0   4  19      396.53      401.44       15.33 o   0.1132E-02
   1   4  19       33.71       39.26        7.74 o   0.1216E-01
   2   4  19       14.89       20.56        3.60 o   0.4317E-01
   3   4  19       14.11        6.45        3.62 o   0.5636E-01
  -4   5  19       37.32       40.59        4.01 o   0.2502E-01
  -3   5  19       39.74       41.41        4.08 o   0.2411E-01
  -2   5  19       -8.29        0.20        4.06 o   0.5577E-01
  -1   5  19       -2.30        1.49        3.59 o   0.7272E-01
   0   5  19       14.45       11.29        6.19 o   0.2229E-01
   1   5  19      291.75      260.47       17.15 o   0.1575E-02
   2   5  19       10.15        9.78        3.25 o   0.6370E-01
  -1   6  19        0.92        0.05        1.59 o   0.3914E-01
   0   6  19       29.32       24.39        5.87 o   0.2031E-01
  -2  -7  20        6.65        3.32        2.10 o   0.1505E+00
  -1  -7  20        0.62        1.62        1.15 o   0.1100E+00
   0  -7  20      290.83      260.63        6.82 o   0.2587E-02
   1  -7  20        2.12        3.99        3.19 o   0.8426E-01
   2  -7  20      104.62       95.67        6.23 o   0.8702E-02
  -3  -6  20       -3.67        0.00        2.90 o   0.1111E+00
  -2  -6  20        1.72        3.09        3.76 o   0.3782E-01
  -1  -6  20       70.63       64.56        4.72 o   0.1480E-01
   0  -6  20       35.53       40.69        3.74 o   0.2668E-01
   1  -6  20       71.40       76.10        4.98 o   0.1296E-01
   2  -6  20      155.98      150.06        6.07 o   0.5651E-02
   3  -6  20       39.47       34.42        4.63 o   0.2333E-01
  -4  -5  20       11.54       10.29        2.64 o   0.7974E-01
  -3  -5  20        4.62        3.34        2.69 o   0.1095E+00
  -2  -5  20       21.12       22.13        3.87 o   0.3697E-01
  -1  -5  20      231.86      216.03        8.44 o   0.3141E-02
   0  -5  20       -0.37        0.13        1.74 o   0.2738E-01
   1  -5  20       39.72       42.45        4.07 o   0.2389E-01
   2  -5  20       63.17       64.00        4.16 o   0.1663E-01
   3  -5  20      190.50      189.70        8.31 o   0.3782E-02
   4  -5  20       12.51        9.28        2.77 o   0.7649E-01
  -5  -4  20       51.28       38.29        3.43 o   0.2640E-01
  -4  -4  20       16.75       13.68        2.86 o   0.6230E-01
  -3  -4  20      204.26      203.71        7.07 o   0.3735E-02
  -2  -4  20       59.49       64.25        3.86 o   0.1760E-01
  -1  -4  20       -0.30        7.20        1.73 o   0.1127E-01
   0  -4  20       66.67       73.61        4.03 o   0.1522E-01
   1  -4  20      194.45      187.26        7.14 o   0.4067E-02
   2  -4  20      160.35      162.38        7.29 o   0.4839E-02
   3  -4  20       80.96       86.19        5.89 o   0.1038E-01
   4  -4  20       32.10       28.61        3.94 o   0.3061E-01
  -5  -3  20       35.47       33.79        3.68 o   0.2959E-01
  -4  -3  20        0.52        2.60        1.95 o   0.1709E-01
  -3  -3  20       43.52       39.87        3.30 o   0.2789E-01
  -2  -3  20       27.98       28.67        2.77 o   0.4171E-01
  -1  -3  20      116.66      133.06        4.69 o   0.7647E-02
   0  -3  20        3.63        4.10        2.00 o   0.1673E+00
   1  -3  20       14.13       13.22        2.09 o   0.8661E-01
   2  -3  20       67.39       69.09        3.76 o   0.1635E-01
   3  -3  20       35.63       30.26        5.36 o   0.2111E-01
   4  -3  20       33.28       24.02        3.43 o   0.3682E-01
   5  -3  20       17.97       24.39        2.34 o   0.5617E-01
  -5  -2  20       15.68        7.37        2.53 o   0.8562E-01
  -4  -2  20       41.77       56.67        3.72 o   0.2136E-01
  -3  -2  20      260.36      260.25        8.10 o   0.2598E-02
  -2  -2  20       -1.62        1.92        1.73 o   0.2575E+00
  -1  -2  20       49.24       64.49        4.80 o   0.1606E-01
   0  -2  20      571.96      604.10       18.45 o   0.6149E-03
   1  -2  20       95.30      101.27        3.93 o   0.1085E-01
   2  -2  20      105.18      102.56        4.84 o   0.9566E-02
   3  -2  20       -4.02        1.37        4.15 o   0.5461E-01
   4  -2  20       16.97       22.12        4.43 o   0.3246E-01
   5  -2  20        6.88        0.32        1.89 o   0.2080E+00
  -6  -1  20        8.27        5.13        2.40 o   0.1121E+00
  -5  -1  20        8.64       11.59        1.94 o   0.1072E+00
  -4  -1  20       17.59       17.50        2.73 o   0.5892E-01
  -3  -1  20        0.43        0.23        1.46 o   0.5462E-01
  -2  -1  20       27.94       29.29        2.53 o   0.4358E-01
  -1  -1  20      562.44      592.58       14.65 o   0.6852E-03
   0  -1  20      146.23      162.26        9.71 o   0.4148E-02
   1  -1  20      669.94      705.35       12.53 o   0.5388E-03
   2  -1  20      295.78      311.02        8.58 o   0.2047E-02
   3  -1  20        8.57       14.54        6.17 o   0.2235E-01
   4  -1  20        0.02        0.54       12.98 o   0.8796E-05
   5  -1  20        9.26       12.27        2.93 o   0.6906E-01
  -6   0  20      124.21      110.28        6.01 o   0.7694E-02
  -5   0  20       59.22       54.73        5.88 o   0.1405E-01
  -4   0  20       57.29       48.05        4.84 o   0.1787E-01
  -3   0  20      143.75      122.61        7.03 o   0.6224E-02
  -2   0  20      130.93      147.99        5.01 o   0.6565E-02
  -1   0  20      520.59      542.58       12.25 o   0.8182E-03
   0   0  20       36.74       44.46        4.49 o   0.2188E-01
   1   0  20      382.46      392.59        9.61 o   0.1405E-02
   2   0  20      153.38      172.79        6.30 o   0.5007E-02
   3   0  20       -3.14        2.22        3.62 o   0.6974E-01
   4   0  20       -2.42        1.63        2.68 o   0.1232E+00
   5   0  20        9.54        6.96        4.53 o   0.4073E-01
  -5   1  20        8.09       14.35        3.83 o   0.4728E-01
  -4   1  20       -1.86        1.30        3.45 o   0.7896E-01
  -3   1  20       59.48       69.74        4.35 o   0.1563E-01
  -2   1  20       11.52        6.30        3.08 o   0.7341E-01
  -1   1  20     1281.98     1368.82       27.79 o   0.1539E-03
   0   1  20        9.77       10.09        2.37 o   0.9227E-01
   1   1  20       66.77       83.54        4.35 o   0.1344E-01
   2   1  20      342.44      373.19       10.45 o   0.1516E-02
   3   1  20        2.05        6.15        2.27 o   0.1322E+00
   4   1  20        1.43        0.02        0.86 o   0.1020E+01
  -5   2  20       72.34       62.37        4.73 o   0.1495E-01
  -4   2  20        9.56       14.55        3.54 o   0.5162E-01
  -3   2  20       22.27       23.40        3.05 o   0.4517E-01
  -2   2  20     1077.00     1143.42       17.94 o   0.2261E-03
  -1   2  20       88.91       93.63        6.64 o   0.8819E-02
   0   2  20        7.64        2.62        3.13 o   0.8374E-01
   1   2  20      465.67      541.70       12.47 o   0.8604E-03
   2   2  20        3.77        7.35        6.24 o   0.2376E-01
   3   2  20       24.24       13.95        3.93 o   0.4026E-01
   4   2  20       15.00       17.22        4.61 o   0.3319E-01
  -5   3  20        0.17        0.48        2.17 o   0.1129E-01
  -4   3  20        0.09        0.00        3.67 o   0.1371E-02
  -3   3  20        3.67        0.66        2.08 o   0.1933E+00
  -2   3  20       20.75       17.12        3.50 o   0.4495E-01
  -1   3  20       40.00       38.67        4.54 o   0.2261E-01
   0   3  20       -4.01        3.36        4.25 o   0.5037E-01
   1   3  20      367.22      400.66       12.40 o   0.1292E-02
   2   3  20        8.65       13.72        5.94 o   0.2403E-01
   3   3  20       -2.35        0.48        1.56 o   0.3348E+00
   4   3  20       68.16       48.96        6.72 o   0.1234E-01
  -4   4  20       -2.59        0.36        2.42 o   0.1563E+00
  -3   4  20       39.30       37.40        4.24 o   0.2451E-01
  -2   4  20        0.65        3.00        1.61 o   0.3106E-01
  -1   4  20        7.59        1.57        3.52 o   0.7034E-01
   0   4  20      491.11      490.56       16.61 o   0.8353E-03
   1   4  20       11.69        7.38        5.89 o   0.2548E-01
   2   4  20        1.64        2.06        1.94 o   0.2116E+00
   3   4  20       77.33       57.44        7.25 o   0.1045E-01
  -3   5  20       56.62       41.81        3.38 o   0.2461E-01
  -2   5  20       -2.78        0.22        4.32 o   0.5210E-01
  -1   5  20       77.06       78.26        9.28 o   0.7061E-02
   0   5  20        0.57        1.12        2.55 o   0.5919E-02
   1   5  20       14.97        5.93        4.63 o   0.3831E-01
  -2  -7  21        3.00        8.22        3.39 o   0.6744E-01
  -1  -7  21       70.25       63.56        3.80 o   0.1694E-01
   0  -7  21       89.76       83.30        3.79 o   0.1298E-01
   1  -7  21      289.28      255.58       10.11 o   0.2302E-02
  -3  -6  21        1.54        2.42        2.30 o   0.1572E+00
  -2  -6  21       26.48       28.08        4.42 o   0.2837E-01
  -1  -6  21      108.59       98.28        5.37 o   0.9253E-02
   0  -6  21       40.76       29.10        3.48 o   0.3183E-01
   1  -6  21       76.50       66.36        4.73 o   0.1419E-01
   2  -6  21      186.13      163.35        6.19 o   0.4878E-02
   3  -6  21       13.51       15.04        2.92 o   0.6134E-01
  -4  -5  21       30.30       30.22        2.95 o   0.3818E-01
  -3  -5  21      119.92      116.19        6.48 o   0.7208E-02
  -2  -5  21        4.20        4.84        3.06 o   0.8541E-01
  -1  -5  21      250.50      246.57        8.60 o   0.2707E-02
   0  -5  21        5.11        7.03        2.49 o   0.1057E+00
   1  -5  21      201.37      195.49        7.76 o   0.3738E-02
   2  -5  21       28.78       34.55        3.14 o   0.3458E-01
   3  -5  21       20.46       16.04        3.07 o   0.5296E-01
   4  -5  21       20.63       19.88        2.68 o   0.5485E-01
  -5  -4  21       15.75       14.57        4.55 o   0.3486E-01
  -4  -4  21        7.52        6.28        2.09 o   0.1281E+00
  -3  -4  21      143.80      144.55        5.78 o   0.6125E-02
  -2  -4  21      101.24      110.20        6.88 o   0.7548E-02
  -1  -4  21       10.37       13.34        1.97 o   0.9637E-01
   0  -4  21       83.01       77.55        4.45 o   0.1304E-01
   1  -4  21      213.05      212.46        8.18 o   0.3340E-02
   2  -4  21        0.26        0.50        2.83 o   0.3915E-02
   3  -4  21      128.34      135.08        7.00 o   0.6092E-02
   4  -4  21        0.66        0.25        1.44 o   0.5800E-01
  -5  -3  21        2.74        1.55        2.34 o   0.1552E+00
  -4  -3  21      108.41      110.13        5.43 o   0.8525E-02
  -3  -3  21       15.85       17.92        2.44 o   0.6544E-01
  -2  -3  21      154.57      164.88        5.80 o   0.5356E-02
  -1  -3  21       28.10       35.06        2.70 o   0.3785E-01
   0  -3  21       -0.81        6.62        1.31 o   0.2115E-01
   1  -3  21      281.66      282.32        6.60 o   0.2456E-02
   2  -3  21       49.50       59.51        4.49 o   0.1762E-01
   3  -3  21       10.95       16.27        4.29 o   0.3828E-01
   4  -3  21        6.03        4.75        2.59 o   0.1073E+00
  -5  -2  21       50.34       38.70        3.43 o   0.2640E-01
  -4  -2  21       14.27        9.22        2.66 o   0.7817E-01
  -3  -2  21      185.13      212.73        6.90 o   0.3778E-02
  -2  -2  21      183.58      205.85        6.30 o   0.4022E-02
  -1  -2  21       19.41       17.92        2.41 o   0.6316E-01
   0  -2  21     2118.74     2151.30       20.02 o   0.6952E-04
   1  -2  21       58.01       59.28        3.50 o   0.1959E-01
   2  -2  21      133.34      134.11        5.44 o   0.6846E-02
   3  -2  21       51.99       34.17        5.86 o   0.1706E-01
   4  -2  21        9.00       16.37        3.72 o   0.4706E-01
   5  -2  21        2.10        2.08        2.86 o   0.1086E+00
  -5  -1  21        0.22        0.41        2.21 o   0.1046E-01
  -4  -1  21       10.79        4.33        2.64 o   0.9746E-01
  -3  -1  21      550.06      594.10        9.68 o   0.7538E-03
  -2  -1  21      438.83      421.30        8.18 o   0.1262E-02
  -1  -1  21      468.65      506.29        7.75 o   0.1009E-02
   0  -1  21      109.98      122.37        5.48 o   0.7831E-02
   1  -1  21        5.67        4.49        2.28 o   0.1300E+00
   2  -1  21       25.22       25.24        3.18 o   0.4107E-01
   3  -1  21        7.98        8.45        6.55 o   0.2118E-01
   4  -1  21        0.34        1.34        2.22 o   0.1019E-01
   5  -1  21       24.46       31.48        3.66 o   0.3315E-01
  -5   0  21       18.60       18.25        4.02 o   0.3822E-01
  -4   0  21       17.48       14.08        3.94 o   0.4231E-01
  -3   0  21       62.55       51.18        5.87 o   0.1426E-01
  -2   0  21      122.12      147.69        5.26 o   0.6628E-02
  -1   0  21      837.20      817.78       12.72 o   0.4024E-03
   0   0  21      131.53      144.97        5.33 o   0.6526E-02
   1   0  21        0.17        1.84        2.36 o   0.7965E-02
   2   0  21        5.62        0.10        2.42 o   0.1464E+00
   3   0  21        4.40        4.06        2.46 o   0.1223E+00
   4   0  21       -5.68        0.29        2.36 o   0.1517E+00
  -5   1  21       50.92       46.79        5.35 o   0.1698E-01
  -4   1  21       17.00       23.23        3.82 o   0.3801E-01
  -3   1  21      130.92      142.00        7.81 o   0.5462E-02
  -2   1  21      132.47      152.98        6.79 o   0.5604E-02
  -1   1  21      204.32      212.01        9.51 o   0.3150E-02
   0   1  21      122.84      128.96        5.39 o   0.7298E-02
   1   1  21      124.38      131.58        5.74 o   0.6958E-02
   2   1  21       19.36       10.77        4.74 o   0.3370E-01
   3   1  21        0.25        5.73        3.55 o   0.1566E-02
   4   1  21        6.27        4.88        2.51 o   0.1111E+00
  -5   2  21       64.92       41.71        5.30 o   0.1684E-01
  -4   2  21        5.62        2.68        2.46 o   0.1264E+00
  -3   2  21       52.70       56.88        4.09 o   0.1896E-01
  -2   2  21       27.17       24.09        3.46 o   0.3831E-01
  -1   2  21       91.15       96.15        7.90 o   0.7453E-02
   0   2  21        6.20        5.83        1.84 o   0.1560E+00
   1   2  21       24.44       19.67        5.21 o   0.2569E-01
   2   2  21       54.78       50.35       10.03 o   0.7477E-02
   3   2  21        9.63       10.21        4.54 o   0.3876E-01
   4   2  21        9.64        8.20        2.78 o   0.8175E-01
  -5   3  21       47.55       37.36        5.62 o   0.1773E-01
  -4   3  21        3.00        2.70        2.19 o   0.1614E+00
  -3   3  21        7.84        8.51        2.45 o   0.9730E-01
  -2   3  21        7.24        6.49        2.81 o   0.8807E-01
  -1   3  21       25.08       26.91        5.25 o   0.2353E-01
   0   3  21       56.78       53.32        6.70 o   0.1248E-01
   1   3  21        5.51        0.17        2.99 o   0.1011E+00
   2   3  21        9.14       12.13        5.03 o   0.3212E-01
   3   3  21        3.43        0.11        2.75 o   0.1228E+00
  -4   4  21       36.92       29.22        3.28 o   0.3420E-01
  -3   4  21        7.65       10.12        2.04 o   0.1111E+00
  -2   4  21       12.97        9.46        5.59 o   0.2716E-01
  -1   4  21        1.58        2.13        3.87 o   0.4315E-01
   0   4  21       57.23       58.95        5.88 o   0.1371E-01
   1   4  21       51.01       60.76        7.59 o   0.1049E-01
   2   4  21        8.42        0.08        3.21 o   0.8505E-01
  -3   5  21       11.41       10.28        2.38 o   0.8900E-01
  -2   5  21       -0.58        0.51        2.49 o   0.6448E-02
  -1   5  21       77.38       70.28        8.99 o   0.7604E-02
   0   5  21       12.51        4.27        5.01 o   0.3490E-01
   1   5  21        2.65        3.96        2.66 o   0.1133E+00
  -1  -7  22       44.56       41.51        3.33 o   0.2691E-01
   0  -7  22       29.11       24.22        2.92 o   0.4322E-01
   1  -7  22       19.05       15.64        3.14 o   0.5277E-01
  -3  -6  22        9.30        8.45        2.98 o   0.7462E-01
  -2  -6  22       -2.36        0.07        3.23 o   0.9246E-01
  -1  -6  22       40.55       37.27        3.99 o   0.2565E-01
   0  -6  22        8.02        6.97        2.33 o   0.1091E+00
   1  -6  22       35.21       33.07        3.97 o   0.2808E-01
   2  -6  22        5.02        0.06        1.63 o   0.2839E+00
  -4  -5  22        1.27        6.39        2.75 o   0.2496E-01
  -3  -5  22       14.91       14.56        2.84 o   0.6282E-01
  -2  -5  22       62.77       59.14        5.28 o   0.1472E-01
  -1  -5  22        4.29        2.02        2.19 o   0.1611E+00
   0  -5  22       -5.07        0.48        2.29 o   0.1596E+00
   1  -5  22       -1.16        0.30        2.14 o   0.2061E+00
   2  -5  22       56.60       55.77        3.60 o   0.2023E-01
   3  -5  22        1.19        0.01        2.72 o   0.1029E+00
  -4  -4  22       80.57       69.16        4.15 o   0.1466E-01
  -3  -4  22        0.87        0.00        1.37 o   0.7167E-01
  -2  -4  22      122.67      133.67        7.27 o   0.6076E-02
  -1  -4  22       47.14       40.31        4.08 o   0.2339E-01
   0  -4  22       91.50      102.39        5.62 o   0.9282E-02
   1  -4  22        3.40        0.51        2.42 o   0.1514E+00
   2  -4  22       37.26       46.82        4.06 o   0.2308E-01
   3  -4  22       -0.62        2.50        1.84 o   0.2134E-01
   4  -4  22        7.07        2.92        2.17 o   0.1452E+00
  -5  -3  22       40.58       35.47        5.65 o   0.1849E-01
  -4  -3  22      122.97      120.00        5.74 o   0.7474E-02
  -3  -3  22       69.81       78.50        4.84 o   0.1302E-01
  -2  -3  22       -2.11        0.50        2.67 o   0.1312E+00
  -1  -3  22      103.07      106.27        4.75 o   0.9472E-02
   0  -3  22       80.45       87.07        4.16 o   0.1259E-01
   1  -3  22       23.58       27.10        2.83 o   0.4406E-01
   2  -3  22       78.09       81.84        5.50 o   0.1133E-01
   3  -3  22       41.64       39.00        5.75 o   0.1749E-01
   4  -3  22        6.07        6.69        3.05 o   0.7912E-01
  -5  -2  22        6.17        3.77        3.24 o   0.7825E-01
  -4  -2  22       22.54       19.14        2.67 o   0.5475E-01
  -3  -2  22       47.89       26.97        4.79 o   0.2332E-01
  -2  -2  22       51.27       49.29        3.98 o   0.2106E-01
  -1  -2  22        7.29        6.33        1.95 o   0.1388E+00
   0  -2  22      437.44      457.30        9.57 o   0.1128E-02
   1  -2  22        2.46        4.30        2.24 o   0.1459E+00
   2  -2  22        0.42        4.12        2.40 o   0.7474E-02
   3  -2  22       15.74       16.47        4.09 o   0.3933E-01
   4  -2  22       -0.93        0.41        1.37 o   0.6949E-01
  -5  -1  22       18.03       14.52        2.39 o   0.7074E-01
  -4  -1  22       16.01        4.78        2.94 o   0.7656E-01
  -3  -1  22       16.03       23.98        2.86 o   0.5006E-01
  -2  -1  22       67.40       75.08        3.52 o   0.1589E-01
  -1  -1  22       48.07       47.87        2.93 o   0.2586E-01
   0  -1  22      140.23      141.81        6.21 o   0.6079E-02
   1  -1  22       69.63       70.21        4.13 o   0.1530E-01
   2  -1  22       11.62       11.73        3.40 o   0.5642E-01
   3  -1  22       59.92       65.29        9.38 o   0.7651E-02
   4  -1  22        3.55        1.40        2.26 o   0.1624E+00
  -5   0  22       47.75       48.36        3.98 o   0.2169E-01
  -4   0  22        3.22        3.54        3.07 o   0.8959E-01
  -3   0  22       19.19       18.55        3.23 o   0.4843E-01
  -2   0  22       32.30       23.48        2.75 o   0.4432E-01
  -1   0  22      628.29      654.93       13.69 o   0.5940E-03
   0   0  22       76.78       70.86        3.87 o   0.1519E-01
   1   0  22       46.00       45.28        4.32 o   0.2132E-01
   2   0  22       -6.62        0.78        3.05 o   0.9381E-01
   3   0  22       52.97       66.14        4.73 o   0.1574E-01
   4   0  22        0.53        1.07        1.59 o   0.3899E-01
  -5   1  22       31.82       21.76        4.25 o   0.3106E-01
  -4   1  22       -1.62        3.01        3.15 o   0.8916E-01
  -3   1  22      124.79      129.23        7.58 o   0.6010E-02
  -2   1  22      343.49      373.50       10.47 o   0.1511E-02
  -1   1  22        7.94        5.23        3.42 o   0.6736E-01
   0   1  22        8.45        6.11        2.21 o   0.1188E+00
   1   1  22       -7.43        1.41        2.70 o   0.1109E+00
   2   1  22      465.05      477.44       24.07 o   0.6923E-03
   3   1  22       11.28        8.84        3.64 o   0.5482E-01
   4   1  22       12.83        5.30        2.65 o   0.9071E-01
  -5   2  22       24.69       12.37        3.25 o   0.5139E-01
  -4   2  22       89.19       64.16        4.67 o   0.1383E-01
  -3   2  22        4.23        0.95        2.65 o   0.1244E+00
  -2   2  22      135.11      141.56        6.51 o   0.6027E-02
  -1   2  22        8.57       12.45        4.63 o   0.3661E-01
   0   2  22       21.12       13.64        3.96 o   0.4103E-01
   1   2  22       35.99       53.81        5.91 o   0.1538E-01
   2   2  22      146.51      160.78       13.91 o   0.2950E-02
   3   2  22       41.11       32.73        7.43 o   0.1310E-01
  -4   3  22        1.44        0.33        1.67 o   0.3186E+00
  -3   3  22       12.82       11.67        2.38 o   0.8312E-01
  -2   3  22        2.40        1.15        3.02 o   0.1012E+00
  -1   3  22      114.93      112.27        8.63 o   0.6014E-02
   0   3  22        6.54        9.08        3.64 o   0.5726E-01
   1   3  22       47.55       55.77        5.31 o   0.1607E-01
   2   3  22       39.50       30.04        6.48 o   0.1628E-01
  -3   4  22       14.43       10.90        2.39 o   0.8282E-01
  -2   4  22        1.92        4.52        5.40 o   0.1427E-01
  -1   4  22       -6.88        0.02        3.48 o   0.7555E-01
   0   4  22       50.77       44.25        5.59 o   0.1660E-01
   1   4  22       60.14       53.09        7.24 o   0.1131E-01
  -2   5  22       26.96       23.84        3.68 o   0.3636E-01
  -1   5  22       75.65       65.84        5.70 o   0.1250E-01
   0   5  22        9.14        8.97        3.20 o   0.6702E-01
  -2  -6  23       -4.16        0.40        2.54 o   0.1376E+00
  -1  -6  23        1.12        1.43        2.00 o   0.2137E+00
   0  -6  23       -3.18        0.09        2.48 o   0.1496E+00
   1  -6  23      105.54       93.11        5.51 o   0.9530E-02
   2  -6  23      147.30      129.10        4.84 o   0.7064E-02
  -3  -5  23      136.13      123.27        6.18 o   0.6805E-02
  -2  -5  23        0.76        0.89        1.66 o   0.3223E-01
  -1  -5  23        7.81        7.69        2.84 o   0.8315E-01
   0  -5  23       -0.08        0.19        3.86 o   0.1125E-02
   1  -5  23       60.72       57.05        4.45 o   0.1721E-01
   2  -5  23      102.60      101.59        5.10 o   0.9471E-02
   3  -5  23       -3.92        0.11        2.14 o   0.1898E+00
  -4  -4  23      124.00      107.30        5.27 o   0.8385E-02
  -3  -4  23        6.14        2.00        2.40 o   0.1340E+00
  -2  -4  23      102.62       91.96        6.68 o   0.8513E-02
  -1  -4  23       16.72       15.97        2.86 o   0.5909E-01
   0  -4  23       76.36       70.31        4.99 o   0.1329E-01
   1  -4  23       49.11       46.98        5.23 o   0.1746E-01
   2  -4  23      347.98      324.79        9.48 o   0.1768E-02
   3  -4  23       -1.67        0.28        3.29 o   0.8915E-01
   4  -4  23        4.48        4.22        2.57 o   0.1137E+00
  -4  -3  23       57.81       43.69        4.44 o   0.1993E-01
  -3  -3  23       26.91       25.90        4.18 o   0.3094E-01
  -2  -3  23       37.84       40.19        4.23 o   0.2397E-01
  -1  -3  23       -0.11        0.77        3.96 o   0.1020E-02
   0  -3  23       43.16       38.74        3.32 o   0.2824E-01
   1  -3  23      275.21      283.26        8.25 o   0.2335E-02
   2  -3  23       30.41       28.22        3.78 o   0.3234E-01
   3  -3  23        5.52        6.82        3.84 o   0.5554E-01
   4  -3  23       13.28       10.94        2.80 o   0.7138E-01
  -5  -2  23       57.96       55.07        4.72 o   0.1703E-01
  -4  -2  23       -0.40        2.39        1.44 o   0.4829E-01
  -3  -2  23       69.69       71.25        4.74 o   0.1400E-01
  -2  -2  23      168.51      186.08        8.54 o   0.3946E-02
  -1  -2  23        0.10        0.27        4.16 o   0.8350E-03
   0  -2  23      221.16      241.15        6.43 o   0.3205E-02
   1  -2  23      183.10      204.59        6.29 o   0.4054E-02
   2  -2  23       96.23      105.21        5.79 o   0.8826E-02
   3  -2  23        7.53        6.75        3.65 o   0.5908E-01
   4  -2  23       38.17       41.39        3.21 o   0.2879E-01
  -5  -1  23       27.34       24.55        3.04 o   0.4236E-01
  -4  -1  23        4.41        0.62        2.43 o   0.1457E+00
  -3  -1  23       -1.54        6.91        2.66 o   0.1033E+00
  -2  -1  23       61.97       52.57        3.55 o   0.2049E-01
  -1  -1  23       -0.93        0.67        0.97 o   0.2625E+00
   0  -1  23      440.65      465.01        9.52 o   0.1105E-02
   1  -1  23       -0.15        0.14        3.12 o   0.2641E-02
   2  -1  23       -0.07        0.05        5.87 o   0.2109E-03
   3  -1  23      178.61      185.50       10.01 o   0.3508E-02
   4  -1  23       11.33       10.85        2.99 o   0.6804E-01
  -5   0  23       10.50        7.49        2.32 o   0.1025E+00
  -4   0  23        5.56        4.42        3.75 o   0.6060E-01
  -3   0  23        2.70        1.12        2.74 o   0.1205E+00
  -2   0  23       31.47       34.80        3.87 o   0.2875E-01
  -1   0  23      158.42      166.05        6.48 o   0.5052E-02
   0   0  23       70.34       85.35        4.42 o   0.1293E-01
   1   0  23      105.32      119.47        8.57 o   0.5980E-02
   2   0  23       38.25       45.03        4.97 o   0.1965E-01
   3   0  23       56.32       61.72        4.78 o   0.1601E-01
   4   0  23       18.66       18.59        3.14 o   0.5004E-01
  -5   1  23      301.82      234.12        7.79 o   0.2681E-02
  -4   1  23        1.96        0.40        2.63 o   0.1355E+00
  -3   1  23        1.82        1.59        2.84 o   0.1127E+00
  -2   1  23       -1.31        1.92        2.83 o   0.8136E-01
  -1   1  23       -1.91        0.18        4.61 o   0.3237E-01
   0   1  23        5.74        2.68        2.95 o   0.9466E-01
   1   1  23        4.16       11.18        4.14 o   0.4613E-01
   2   1  23      236.64      227.51       11.55 o   0.2519E-02
   3   1  23       -0.42        2.80        2.35 o   0.8093E-02
  -4   2  23       28.23       23.87        2.82 o   0.4495E-01
  -3   2  23        3.09        0.57        1.98 o   0.2166E+00
  -2   2  23        0.84        4.86        1.45 o   0.2350E-01
  -1   2  23        8.88        9.30        2.91 o   0.7571E-01
   0   2  23       -2.43        2.91        3.38 o   0.7798E-01
   1   2  23       10.75       15.75        4.31 o   0.3832E-01
   2   2  23      -11.52        0.73        5.33 o   0.3273E-01
   3   2  23      200.80      161.65       12.85 o   0.2965E-02
  -4   3  23       57.69       47.69        4.69 o   0.1835E-01
  -3   3  23      157.14      131.07        6.95 o   0.5806E-02
  -2   3  23        8.29        9.38        2.86 o   0.7787E-01
  -1   3  23        1.78        1.87        3.39 o   0.8071E-01
   0   3  23       18.83       19.46        3.48 o   0.4424E-01
   1   3  23       15.66       16.66        4.86 o   0.3085E-01
   2   3  23        7.91        0.70        3.36 o   0.7790E-01
  -3   4  23        7.61        7.70        2.11 o   0.1190E+00
  -2   4  23        4.62        5.53        2.90 o   0.9049E-01
  -1   4  23       32.34       28.61        3.61 o   0.3309E-01
   0   4  23        4.53        4.85        4.82 o   0.3907E-01
   1   4  23       11.15        0.07        2.82 o   0.1015E+00
  -2  -6  24       89.01       78.09        5.43 o   0.1129E-01
  -1  -6  24       -4.83        0.82        1.86 o   0.2203E+00
   0  -6  24       47.06       52.64        3.43 o   0.2269E-01
   1  -6  24        9.82        0.47        2.23 o   0.1477E+00
  -3  -5  24        1.39        3.48        2.02 o   0.1824E+00
  -2  -5  24      103.74       87.18        5.91 o   0.9537E-02
  -1  -5  24        7.11        7.77        2.29 o   0.1098E+00
   0  -5  24       16.12       16.74        3.48 o   0.4755E-01
   1  -5  24        3.04        4.97        2.31 o   0.1330E+00
   2  -5  24       13.51       13.81        2.72 o   0.6814E-01
  -4  -4  24       43.98       37.97        5.85 o   0.1712E-01
  -3  -4  24      173.08      143.40        7.21 o   0.5160E-02
  -2  -4  24        4.62        1.63        2.81 o   0.1084E+00
  -1  -4  24       79.24       75.96        4.97 o   0.1259E-01
   0  -4  24       21.91       26.51        4.08 o   0.3260E-01
   1  -4  24      379.70      355.42       11.78 o   0.1448E-02
   2  -4  24       46.61       43.76        3.82 o   0.2365E-01
   3  -4  24        3.09        0.35        2.52 o   0.1428E+00
  -4  -3  24       65.33       56.02        4.26 o   0.1751E-01
  -3  -3  24       95.29       97.31        7.53 o   0.7652E-02
  -2  -3  24       19.38       18.73        3.09 o   0.5032E-01
  -1  -3  24       87.08       89.89        4.79 o   0.1123E-01
   0  -3  24      104.55      105.32        5.97 o   0.8432E-02
   1  -3  24      194.76      201.79        7.80 o   0.3685E-02
   2  -3  24       41.41       38.53        3.82 o   0.2604E-01
   3  -3  24        2.27        2.91        3.35 o   0.7959E-01
   4  -3  24       16.24       15.59        2.70 o   0.6346E-01
  -4  -2  24       -4.18        2.62        2.14 o   0.1620E+00
  -3  -2  24       36.84       27.07        3.77 o   0.3147E-01
  -2  -2  24        1.30        0.69        3.32 o   0.5543E-01
  -1  -2  24        2.64        0.08        2.73 o   0.1267E+00
   0  -2  24      226.57      236.38        7.71 o   0.3053E-02
   1  -2  24      243.97      242.17        7.09 o   0.2975E-02
   2  -2  24        5.87        6.70        2.60 o   0.9935E-01
   3  -2  24        5.94        0.33        2.91 o   0.1044E+00
   4  -2  24       -0.55        0.54        1.58 o   0.4020E-01
  -5  -1  24       29.15       31.14        4.76 o   0.2484E-01
  -4  -1  24        3.92        2.53        2.63 o   0.1188E+00
  -3  -1  24       57.90       60.21        4.27 o   0.1740E-01
  -2  -1  24        9.24       11.09        2.77 o   0.7596E-01
  -1  -1  24       50.91       55.55        4.10 o   0.1936E-01
   0  -1  24      261.30      247.04        9.15 o   0.2587E-02
   1  -1  24        2.78        0.50        2.50 o   0.1451E+00
   2  -1  24       28.88       21.48        3.78 o   0.3608E-01
   3  -1  24        5.44        3.20        2.00 o   0.1668E+00
   4  -1  24        6.81        8.50        2.38 o   0.1025E+00
  -5   0  24       11.69        3.99        2.32 o   0.1148E+00
  -4   0  24       10.07       10.22        3.53 o   0.5619E-01
  -3   0  24       23.78       23.09        3.35 o   0.4131E-01
  -2   0  24       98.67      110.11        5.86 o   0.8433E-02
  -1   0  24        9.58        5.23        3.49 o   0.6421E-01
   0   0  24        1.73        1.12        3.08 o   0.9842E-01
   1   0  24       66.45       60.39        5.73 o   0.1342E-01
   2   0  24        7.06       12.07        3.57 o   0.5495E-01
   3   0  24       -0.84        0.10        1.44 o   0.5851E-01
  -4   1  24       34.90       25.20        4.61 o   0.2663E-01
  -3   1  24       17.75       19.25        3.11 o   0.5020E-01
  -2   1  24        7.30        9.77        3.21 o   0.6707E-01
  -1   1  24       45.03       50.29        4.84 o   0.1854E-01
   0   1  24       28.52       26.53        4.08 o   0.3109E-01
   1   1  24        8.15        9.20        3.24 o   0.6635E-01
   2   1  24       26.08       26.59        4.28 o   0.3001E-01
   3   1  24       -3.06        0.01        3.17 o   0.9500E-01
  -4   2  24       75.30       54.88        4.46 o   0.1639E-01
  -3   2  24       19.55       19.74        3.39 o   0.4494E-01
  -2   2  24       71.97       73.75        5.46 o   0.1236E-01
  -1   2  24        4.56        3.05        2.89 o   0.9854E-01
   0   2  24        6.02        3.41        2.67 o   0.1074E+00
   1   2  24       -1.96        2.10        2.96 o   0.1025E+00
   2   2  24        4.50        8.64        3.04 o   0.7727E-01
   3   2  24       32.80       25.00        5.20 o   0.2335E-01
  -3   3  24       41.19       42.59        3.25 o   0.2752E-01
  -2   3  24       -0.19        0.39        2.59 o   0.5532E-02
  -1   3  24        5.36        5.55        2.74 o   0.9707E-01
   0   3  24        3.63        2.25        2.69 o   0.1161E+00
   1   3  24      100.83       87.96        8.83 o   0.6786E-02
   2   3  24       35.13       20.87        5.25 o   0.2381E-01
  -2   4  24       -3.09        0.51        2.67 o   0.1279E+00
  -1   4  24        6.74        2.43        1.90 o   0.1804E+00
   0   4  24       46.44       44.96        6.56 o   0.1404E-01
  -1  -6  25        7.49       12.41        2.64 o   0.7926E-01
   0  -6  25       -2.10        1.22        2.02 o   0.2073E+00
   1  -6  25        0.65        2.02        1.29 o   0.7099E-01
  -3  -5  25       86.37       68.24        6.80 o   0.1016E-01
  -2  -5  25       15.35       14.05        2.90 o   0.6193E-01
  -1  -5  25        7.75        4.93        2.15 o   0.1315E+00
   0  -5  25       71.56       74.23        5.11 o   0.1293E-01
   1  -5  25        2.56        0.79        2.21 o   0.1795E+00
   2  -5  25       70.78       67.51        5.28 o   0.1335E-01
  -3  -4  25      179.70      156.40        6.82 o   0.4917E-02
  -2  -4  25        2.60        3.57        2.50 o   0.1269E+00
  -1  -4  25       35.67       38.74        3.56 o   0.2835E-01
   0  -4  25       43.01       39.14        4.82 o   0.2092E-01
   1  -4  25       29.81       31.41        3.98 o   0.2961E-01
   2  -4  25        8.33        5.53        2.36 o   0.1126E+00
   3  -4  25       75.46       57.39        5.34 o   0.1406E-01
  -4  -3  25       53.47       43.88        4.21 o   0.2119E-01
  -3  -3  25       38.63       45.43        4.77 o   0.2028E-01
  -2  -3  25        1.43        0.07        3.53 o   0.5273E-01
  -1  -3  25        5.09        3.30        2.32 o   0.1360E+00
   0  -3  25       -3.01        1.81        2.98 o   0.1002E+00
   1  -3  25       65.22       65.05        4.82 o   0.1487E-01
   2  -3  25       34.07       30.13        3.27 o   0.3447E-01
   3  -3  25        5.17        0.50        2.32 o   0.1556E+00
  -4  -2  25       50.04       55.84        3.83 o   0.2025E-01
  -3  -2  25       33.13       31.18        3.76 o   0.3058E-01
  -2  -2  25        1.83        1.34        2.98 o   0.1039E+00
  -1  -2  25       27.06       35.02        3.47 o   0.3231E-01
   0  -2  25       19.12       19.55        2.99 o   0.5116E-01
   1  -2  25        2.35        7.81        2.24 o   0.1236E+00
   2  -2  25        3.34        7.64        2.27 o   0.1201E+00
   3  -2  25       17.72       13.73        3.58 o   0.4788E-01
  -4  -1  25        2.15        0.45        1.64 o   0.3117E+00
  -3  -1  25        3.96        3.87        2.60 o   0.1144E+00
  -2  -1  25        7.42       11.73        3.55 o   0.5565E-01
  -1  -1  25       24.65       24.18        4.14 o   0.3245E-01
   0  -1  25        5.07        6.86        3.74 o   0.5830E-01
   1  -1  25       27.56       32.49        4.28 o   0.2762E-01
   2  -1  25       65.08       56.52        4.79 o   0.1610E-01
   3  -1  25       85.00      105.22        5.01 o   0.9910E-02
  -4   0  25       20.24       16.98        3.10 o   0.5148E-01
  -3   0  25       29.14       21.88        3.78 o   0.3581E-01
  -2   0  25       62.62       72.06        4.75 o   0.1431E-01
  -1   0  25        0.79        0.40        1.39 o   0.6645E-01
   0   0  25       15.42       17.74        3.44 o   0.4760E-01
   1   0  25        5.50        8.00        2.99 o   0.7920E-01
   2   0  25       -1.81        1.91        3.30 o   0.8472E-01
   3   0  25        3.81        1.24        2.54 o   0.1333E+00
  -4   1  25       13.64        9.97        3.32 o   0.5932E-01
  -3   1  25        5.12        4.45        2.39 o   0.1236E+00
  -2   1  25       -1.28        3.07        2.78 o   0.5109E-01
  -1   1  25       24.22       26.03        3.13 o   0.4139E-01
   0   1  25       30.39       33.81        3.99 o   0.2856E-01
   1   1  25       -1.91        1.64        3.44 o   0.7860E-01
   2   1  25       27.18       24.38        4.43 o   0.2947E-01
   3   1  25      119.97       66.69        9.12 o   0.6898E-02
  -4   2  25       52.33       43.68        4.25 o   0.2122E-01
  -3   2  25        1.25        2.61        2.24 o   0.1641E+00
  -2   2  25       31.92       35.63        4.31 o   0.2572E-01
  -1   2  25       -0.33        0.04        2.02 o   0.1491E-01
   0   2  25       27.14       14.12        4.25 o   0.3553E-01
   1   2  25       39.99       41.41        6.82 o   0.1400E-01
   2   2  25       83.29       69.54        8.44 o   0.8113E-02
  -3   3  25       13.09        9.87        1.90 o   0.1071E+00
  -2   3  25       10.69       12.49        2.99 o   0.6573E-01
  -1   3  25       68.46       58.81        4.00 o   0.1742E-01
   0   3  25        0.32        0.77        2.81 o   0.4015E-02
   1   3  25       -2.58        2.93        1.41 o   0.2937E+00
  -2  -5  26       25.25       22.10        2.68 o   0.4977E-01
  -1  -5  26        4.42        5.38        1.77 o   0.1752E+00
   0  -5  26        2.38        1.99        1.88 o   0.2176E+00
   1  -5  26       -0.13        0.68        2.70 o   0.4667E-02
   2  -5  26       58.61       53.32        6.08 o   0.1376E-01
  -3  -4  26        9.94       12.60        2.71 o   0.7419E-01
  -2  -4  26       27.69       26.78        3.34 o   0.3767E-01
  -1  -4  26       72.92       63.47        4.41 o   0.1543E-01
   0  -4  26       47.74       51.15        4.56 o   0.1906E-01
   1  -4  26       31.36       31.81        3.75 o   0.3077E-01
   2  -4  26       27.85       33.02        3.06 o   0.3634E-01
  -3  -3  26        0.43        2.36        2.01 o   0.1526E-01
  -2  -3  26       12.98        7.71        3.91 o   0.4948E-01
  -1  -3  26       30.55       27.64        3.15 o   0.3802E-01
   0  -3  26       -4.46        0.01        2.73 o   0.1216E+00
   1  -3  26      164.56      155.49        6.55 o   0.5214E-02
   2  -3  26       19.72       15.71        2.75 o   0.5956E-01
   3  -3  26       -0.74        1.10        1.10 o   0.1600E+00
  -4  -2  26       -1.55        0.51        1.92 o   0.2436E+00
  -3  -2  26        0.05        0.18        5.01 o   0.3953E-03
  -2  -2  26       -1.59        0.16        2.81 o   0.1219E+00
  -1  -2  26       30.01       33.03        3.60 o   0.3161E-01
   0  -2  26       21.42       21.92        3.46 o   0.4168E-01
   1  -2  26      142.09      122.94        5.57 o   0.7047E-02
   2  -2  26       86.22       81.44        5.30 o   0.1131E-01
   3  -2  26        9.45        8.68        2.06 o   0.1129E+00
  -4  -1  26       26.84       23.23        2.42 o   0.5111E-01
  -3  -1  26       17.38       13.74        2.87 o   0.6162E-01
  -2  -1  26       22.31       13.10        3.37 o   0.4988E-01
  -1  -1  26        8.96       11.86        3.29 o   0.6042E-01
   0  -1  26       19.71       22.13        4.09 o   0.3508E-01
   1  -1  26        5.95        9.37        3.61 o   0.5788E-01
   2  -1  26       -1.45        0.38        1.67 o   0.3178E+00
   3  -1  26      179.38      156.70        7.85 o   0.4574E-02
  -4   0  26       16.62        9.28        2.54 o   0.7940E-01
  -3   0  26       45.10       33.33        4.29 o   0.2459E-01
  -2   0  26        0.74        1.92        1.37 o   0.6625E-01
  -1   0  26       -2.31        0.89        2.32 o   0.1648E+00
   0   0  26       44.31       45.65        4.06 o   0.2246E-01
   1   0  26       -0.26        2.04        2.96 o   0.3231E-02
   2   0  26      133.60      118.61        7.70 o   0.6125E-02
   3   0  26        3.95        6.94        3.35 o   0.7017E-01
  -4   1  26       76.52       58.41        4.87 o   0.1489E-01
  -3   1  26       33.14       29.53        3.08 o   0.3669E-01
  -2   1  26       -1.71        0.00        1.99 o   0.2348E+00
  -1   1  26       26.83       28.00        3.01 o   0.4029E-01
   0   1  26       37.87       38.96        3.73 o   0.2694E-01
   1   1  26       -5.07        1.32        2.97 o   0.9889E-01
   2   1  26       18.13        8.20        3.31 o   0.5888E-01
  -3   2  26        5.70        4.73        1.59 o   0.1965E+00
  -2   2  26        3.15        3.77        2.17 o   0.1542E+00
  -1   2  26        0.33        0.02        2.30 o   0.8925E-02
   0   2  26        8.03        5.44        3.24 o   0.7294E-01
   1   2  26        7.32        1.23        2.94 o   0.9703E-01
   2   2  26       -9.20        2.42        3.67 o   0.6322E-01
  -2   3  26        2.43        0.13        1.53 o   0.3591E+00
  -1   3  26       28.87       22.09        3.25 o   0.4124E-01
  -1  -5  27        9.06        8.20        2.10 o   0.1136E+00
   0  -5  27       15.67       14.86        2.48 o   0.7023E-01
   1  -5  27        6.55        7.15        1.99 o   0.1332E+00
  -2  -4  27       27.95       28.37        2.97 o   0.4008E-01
  -1  -4  27       11.57        9.58        2.33 o   0.9269E-01
   0  -4  27       15.17       17.71        2.87 o   0.5775E-01
   1  -4  27      134.55      121.78        6.11 o   0.6936E-02
   2  -4  27       55.96       49.74        4.34 o   0.1925E-01
  -3  -3  27       32.18       31.63        4.18 o   0.2780E-01
  -2  -3  27        6.71        3.07        2.47 o   0.1207E+00
  -1  -3  27       18.71       16.37        2.49 o   0.6466E-01
   0  -3  27       87.07       89.30        4.90 o   0.1114E-01
   1  -3  27       29.32       28.18        3.57 o   0.3439E-01
   2  -3  27       16.83       10.73        2.06 o   0.9089E-01
  -3  -2  27       60.03       55.94        5.11 o   0.1572E-01
  -2  -2  27       19.37       17.47        3.63 o   0.4345E-01
  -1  -2  27       76.76       70.23        4.89 o   0.1345E-01
   0  -2  27       -0.94        0.49        1.41 o   0.6176E-01
   1  -2  27       10.39       10.93        2.59 o   0.8125E-01
   2  -2  27        4.88        0.53        1.87 o   0.2236E+00
  -3  -1  27        2.38        0.02        1.96 o   0.2352E+00
  -2  -1  27      112.15      101.60        6.35 o   0.8114E-02
  -1  -1  27        2.32        0.43        2.91 o   0.1110E+00
   0  -1  27        9.61       11.57        3.38 o   0.5836E-01
   1  -1  27        0.43        1.10        2.01 o   0.1535E-01
   2  -1  27       -1.88        0.98        2.32 o   0.1664E+00
  -3   0  27        6.14        5.80        2.30 o   0.1202E+00
  -2   0  27       11.61        9.58        2.49 o   0.8665E-01
  -1   0  27       55.49       48.52        4.19 o   0.2003E-01
   0   0  27       64.39       55.13        4.50 o   0.1709E-01
   1   0  27        2.22        0.92        2.69 o   0.1268E+00
   2   0  27        8.18        8.07        2.33 o   0.1043E+00
  -3   1  27       26.19       23.55        2.62 o   0.4863E-01
  -2   1  27       31.79       35.52        3.98 o   0.2773E-01
  -1   1  27        0.12        0.98        2.94 o   0.3346E-02
   0   1  27       18.20       18.32        2.55 o   0.6082E-01
   1   1  27       33.13       37.76        4.57 o   0.2357E-01
   2   1  27       45.26       30.00        5.75 o   0.1859E-01
  -2   2  27       67.29       51.86        4.23 o   0.1813E-01
  -1   2  27       17.95       15.55        2.64 o   0.6338E-01
   0   2  27        8.63        8.66        2.50 o   0.9316E-01
   1   2  27       12.39       12.39        2.65 o   0.7364E-01
  -2  -4  28        0.48        1.88        1.73 o   0.2716E-01
  -1  -4  28       49.14       42.38        3.11 o   0.2684E-01
   0  -4  28        4.62        4.67        1.99 o   0.1585E+00
   1  -4  28      109.11       97.44        4.84 o   0.9770E-02
  -2  -3  28        8.02        5.29        2.45 o   0.1093E+00
  -1  -3  28       20.68       20.40        2.71 o   0.5369E-01
   0  -3  28        4.45        8.00        2.02 o   0.1323E+00
   1  -3  28       -0.28        1.64        2.18 o   0.1109E-01
  -3  -2  28        0.05        0.33        5.97 o   0.1973E-03
  -2  -2  28        3.57        0.55        2.34 o   0.1604E+00
  -1  -2  28       -1.25        3.52        2.14 o   0.1672E+00
   0  -2  28       -3.78        0.55        3.01 o   0.1015E+00
   1  -2  28       30.11       25.43        3.22 o   0.3888E-01
   2  -2  28      171.05      137.44        6.86 o   0.5476E-02
  -3  -1  28      102.52       66.35        4.22 o   0.1355E-01
  -2  -1  28        5.35        4.27        2.43 o   0.1214E+00
  -1  -1  28        0.33        1.88        2.32 o   0.8554E-02
   0  -1  28      139.88      108.97        6.75 o   0.6923E-02
   1  -1  28       13.20       16.92        2.60 o   0.6583E-01
   2  -1  28       19.71       18.78        2.04 o   0.6845E-01
  -3   0  28       57.01       45.86        3.21 o   0.2399E-01
  -2   0  28       21.26       15.05        3.04 o   0.5405E-01
  -1   0  28      163.15      124.76        6.04 o   0.6344E-02
   0   0  28       35.81       29.86        3.25 o   0.3439E-01
   1   0  28       29.04       28.28        4.24 o   0.2911E-01
   2   0  28        5.89        7.77        3.20 o   0.7202E-01
  -2   1  28        1.40        0.60        3.02 o   0.9253E-01
  -1   1  28       97.95       92.98        5.48 o   0.9811E-02
   0   1  28        1.74        2.16        2.27 o   0.1621E+00
   1   1  28        1.47        0.15        2.83 o   0.1207E+00
  -2   2  28       54.05       69.54        6.47 o   0.1173E-01
  -1   2  28      214.15      142.22        8.03 o   0.4459E-02
   0   2  28        0.68        2.81        2.30 o   0.8811E-02
  -2  -3  29       17.51       11.22        4.52 o   0.3644E-01
  -1  -3  29       19.54       15.87        2.29 o   0.6898E-01
   0  -3  29       68.54       63.32        4.05 o   0.1655E-01
   1  -3  29       68.88       57.92        6.51 o   0.1199E-01
  -2  -2  29       57.63       44.38        5.05 o   0.1777E-01
  -1  -2  29       18.29       13.10        2.40 o   0.7299E-01
   0  -2  29        6.08        6.28        2.54 o   0.1042E+00
   1  -2  29       10.44        7.40        2.39 o   0.9940E-01
  -2  -1  29       26.48       15.92        3.55 o   0.4309E-01
  -1  -1  29      131.68      110.91        6.14 o   0.7413E-02
   0  -1  29        9.95       10.37        3.28 o   0.6225E-01
   1  -1  29       24.90       23.04        3.49 o   0.3938E-01
  -2   0  29       11.01        3.89        2.07 o   0.1336E+00
  -1   0  29       69.26       56.56        3.78 o   0.1829E-01
   0   0  29        3.43        1.60        2.35 o   0.1515E+00
   1   0  29       10.23        8.27        2.58 o   0.8885E-01
  -1   1  29        4.35       10.96        2.37 o   0.9876E-01
   0   1  29       21.09       16.14        3.04 o   0.5283E-01
  -1  -2  30        9.12        2.36        3.35 o   0.7385E-01
   0  -2  30        3.34        0.29        2.97 o   0.1054E+00
  -1  -1  30       -0.73        0.27        1.70 o   0.2982E-01
   0  -1  30       78.63       88.10        5.23 o   0.1116E-01
